# Supplementary material for: Integrative genomic and transcriptomic analyses illuminate the ontology of HER2-low breast carcinomas
Source: Genome Med. 2022 Aug 29;14:98. doi: 10.1186/s13073-022-01104-z (PMC9426037; doi:10.1186/s13073-022-01104-z)
Supplement: Supplementary file 3 — Additional file 3: Table S2. Quality Controls (QCs) of TSO500. [file 13073_2022_1104_MOESM3_ESM.xlsx]

## Sheet: Supplementary Table S2
Table S2. Quality Controls (QCs) of TSO500
ID	MEDIAN_INSERT_SIZE (bp)	MEDIAN_EXON_COVERAGE (Count)	PCT_EXON_50X (%)	CODING REGION SIZE IN MEGABASES	USABLE_MSI_SITES (Count)	MEDIAN_BIN_COUNT_CNV_TARGET (Count)	TOTAL_PF_READS (Count)	MEAN_FAMILY_SIZE (Count)	PCT_CHIMERIC_READS (%)	PCT_EXON_100X (%)	PCT_READ_ENRICHMENT (%)	PCT_USABLE_UMI_READS (%)	MEAN_TARGET_COVERAGE (Count)	PCT_ALIGNED_READS (%)	PCT_TARGET_100X (%)	PCT_TARGET_250X (%)
HLBC_1_01	84	696	97.9	1.25	116	2.6	102212958	7.8	1.14	90.4	70.0	99.8	585.14	98.4	89.4	86.4
HLBC_1_02	90	668	97.5	1.25	110	3.2	127014790	7.4	1.04	87.4	74.2	99.9	562.34	91.2	87.4	84.7
HLBC_1_03	96	656	97.8	1.26	118	3.2	123776626	6.4	1.26	87.6	63.7	99.9	591.98	92.3	86.8	85.8
HLBC_1_04	80	540	98.9	1.27	102	3.3	120929552	7.4	1.47	95.7	78.2	99.9	530.01	91.4	93.8	92.5
HLBC_1_05	99	724	98.7	1.27	114	3.1	99547850	6.6	2.20	91.7	79.5	99.9	520.48	94.8	89.7	85.0
HLBC_1_06	88	752	99.3	1.27	101	3.0	95762770	7.0	1.69	96.0	79.3	99.9	550.88	98.5	94.1	86.9
HLBC_1_07	83	756	97.3	1.25	106	3.8	144379282	7.9	2.92	88.9	75.7	99.9	558.8	96.4	85.5	89.7
HLBC_1_08	99	553.5	98.4	1.26	114	2.8	103355700	8.4	2.62	95.3	83.4	99.9	539.392	97.7	93.6	85.7
HLBC_1_09	88	732	98.4	1.26	120	3.5	111485642	5.6	2.39	90.3	67.2	99.9	577.76	96.4	89.3	82.1
HLBC_1_10	90	548.1	98.7	1.26	101	3.3	104004096	6.8	1.26	95.0	83.0	99.9	517.96	96.1	94.1	85.5
HLBC_1_11	103	481.8	99.1	1.27	114	2.9	94679220	6.9	6.02	96.5	78.2	99.9	481.74	97.1	94.4	87.6
HLBC_1_12	91	490.6	99.1	1.27	123	3.4	95714420	5.6	2.37	97.2	74.2	99.9	489.3	95.8	95.7	88.8
HLBC_1_13	92	481.8	99.0	1.27	119	3.1	95489862	6.1	1.17	96.2	74.2	99.9	474.8	98.7	94.5	91.2
HLBC_1_14	82	569.7	98.5	1.26	121	3.5	112040236	5.7	5.74	94.4	70.7	99.9	522.1	91.6	93.3	91.5
HLBC_1_15	99	527.8	98.8	1.27	123	5.1	101427854	3.9	2.98	97.7	71.8	99.9	497.51	94.3	96.5	91.1
HLBC_1_16	88	569.7	98.9	1.27	106	3.5	103510076	5.4	3.58	95.3	77.0	99.9	475	93.6	93.6	92.0
HLBC_1_17	81	553.5	96.5	1.24	120	3.7	91799002	4.4	9.95	88.6	63.6	99.9	475.4	99.0	88.0	86.6
HLBC_1_18	90	501.6	99.0	1.27	119	3.3	96087550	5.9	9.92	96.9	72.7	99.9	483.2	98.3	94.9	90.4
HLBC_1_19	103	523.6	99.1	1.27	119	3.1	112405264	7.6	5.90	96.4	76.7	99.9	493.4	98.5	94.6	83.8
HLBC_1_20	87	510.4	96.5	1.24	123	3.7	89913796	4.1	4.54	90.9	67.5	99.9	495.6	98.7	90.1	87.4
HLBC_1_21	84	536.8	99.3	1.27	123	4.3	114031016	4.4	4.91	97.4	62.9	99.9	495.54	95.8	96.0	95.4
HLBC_1_22	91	565.4	98.6	1.27	115	3.7	101865724	6.8	0.50	96.5	86.1	99.9	500.2	98.3	94.8	88.5
HLBC_1_23	86	504	99.0	1.27	108	4.5	103360302	5.2	1.55	97.8	82.9	99.9	484.33	96.0	96.5	90.1
HLBC_1_24	84	480.6	99.0	1.27	110	4.5	105508828	4.7	2.23	97.1	79.2	99.9	423.15	97.3	95.0	85.6
HLBC_1_25	87	477.4	99.1	1.27	124	5.5	138777234	5.2	3.62	98.0	77.0	99.9	484.96	96.6	96.6	91.5
HLBC_1_26	85	523.8	97.3	1.25	124	4.6	91873362	3.2	8.30	91.4	57.7	99.8	458.92	97.8	91.0	87.9
HLBC_1_27	96	552.6	98.1	1.26	112	5.4	115999246	4.7	0.83	95.2	83.9	99.9	530.57	98.5	93.1	88.0
HLBC_1_28	83	523.8	98.7	1.27	121	4.3	98108862	4.4	5.29	96.9	70.4	99.9	494.7	96.4	95.6	89.6
HLBC_1_29	123	539	99.4	1.28	102	4.6	86786358	4.1	0.53	98.4	79.4	99.9	534.1	96.9	97.1	65.2
HLBC_1_30	122	606.6	98.5	1.26	102	4.1	85854994	1.5	0.35	97.1	80.9	99.8	533.95	98.8	95.5	89.6
HLBC_1_31	81	498.4	98.5	1.27	119	5.7	100761522	3.2	1.10	96.7	68.9	99.9	505.96	92.8	95.1	89.7
HLBC_1_32	87	595.8	98.6	1.27	124	5.1	117436370	3.7	5.21	96.7	62.5	99.9	491.68	90.7	96.1	90.1
HLBC_1_33	81	532.8	97.5	1.26	107	5.8	108980550	3.2	1.60	92.2	70.3	99.9	534.48	94.6	88.5	89.1
HLBC_1_34	108	599.4	98.9	1.27	125	4.5	100392236	4.9	1.39	97.7	77.1	99.9	532.93	96.6	96.4	91.4
HLBC_2E_01	87	514	99.5	1.28	112	7.7	132895966	3.1	1.86	99.0	70.0	99.8	514	90.5	98.1	93.9
HLBC_2E_02	99	544	99.3	1.28	117	7.9	84727274	2.2	1.35	98.8	76.8	99.9	544	95.2	97.7	93.9
HLBC_2E_03	120	639	99.4	1.28	123	7.5	113449840	3.3	1.28	99.0	77.8	99.9	539	97.8	97.5	93.9
HLBC_2E_04	102	550	99.6	1.28	125	7.7	135306598	3.7	4.13	99.2	73.1	99.9	500	97.2	98.1	94.2
HLBC_2E_05	92	635	99.3	1.27	125	9.3	135617478	3.2	2.78	98.7	76.6	99.8	535	99.0	97.7	93.9
HLBC_2E_06	109	480.2	99.0	1.27	121	4.6	112980100	5.6	0.96	98.1	83.4	99.9	510.02	98.7	96.7	96.0
HLBC_2E_07	101	759	99.5	1.28	123	9.7	131584644	2.6	3.63	99.1	70.5	99.8	509	96.9	97.7	94.4
HLBC_2E_08	91	757	99.4	1.28	123	4.8	129662948	2.5	1.33	98.9	73.0	99.9	507	97.0	97.6	94.8
HLBC_2E_09	93	484.8	99.0	1.27	123	5.7	97840578	3.7	2.34	97.9	81.2	99.9	512.4	98.0	96.4	89.2
HLBC_2E_10	103	877	99.4	1.28	102	3.3	94365276	1.7	0.62	99.0	74.3	99.9	642	95.7	97.5	95.1
HLBC_2E_11	88	546	99.5	1.28	114	5.9	109618914	3.8	0.83	98.9	82.1	99.9	503.52	97.0	97.3	88.1
HLBC_2E_12	114	724	99.4	1.28	118	9.3	84107848	1.9	0.69	99.0	73.9	99.9	624	95.4	98.0	95.9
HLBC_2E_13	101	663	99.6	1.28	120	9.2	94312376	1.7	2.85	99.4	66.9	99.8	563	95.0	98.6	95.9
HLBC_2E_14	122	842	99.5	1.28	118	1.2	109284850	1.8	0.65	99.2	81.6	99.9	652	96.8	98.2	96.2
HLBC_2E_15	99	539	99.3	1.27	105	5.1	94947102	3.6	1.18	98.5	75.0	99.9	508.34	85.8	97.1	84.2
HLBC_2E_16	91	470	99.6	1.28	114	6.9	134704810	3.3	1.61	99.2	74.5	99.9	470	90.7	98.1	84.8
HLBC_2E_17	113	792	99.5	1.28	119	9.9	83238686	1.4	1.36	99.1	68.4	99.8	692	94.7	98.1	96.3
HLBC_2E_18	88	855	99.5	1.28	122	2.2	100492900	1.5	6.06	99.1	66.8	99.8	635	97.7	98.3	96.4
HLBC_2E_19	121	598	99.5	1.28	109	6.7	84185540	2.3	0.90	99.1	76.7	99.9	548	95.8	98.2	85.6
HLBC_2E_20	88	621	99.3	1.27	120	1.6	153190434	2.8	7.88	98.7	69.1	99.8	521	98.5	98.2	94.6
HLBC_2E_21	90	548	96.4	1.24	106	2.2	99424750	9.0	3.02	88.0	73.0	99.9	546.8	97.6	94.9	93.2
HLBC_2E_22	84	547.2	99.0	1.27	117	6.7	109374762	3.1	9.31	98.0	72.0	99.8	547.2	98.9	96.6	87.0
HLBC_2E_23	94	420	96.3	1.24	105	1.8	89050772	9.2	3.31	96.5	73.7	99.9	416.4	89.7	93.0	82.2
HLBC_2E_24	97	472	85.0	1.22	103	1.4	119384622	6.3	7.54	92.8	69.6	99.9	439.45	92.9	91.4	85.5
HLBC_2E_25	80	495.6	99.2	1.27	123	6.5	132611340	3.7	2.41	98.3	67.6	99.9	515.32	92.2	97.0	87.9
HLBC_2E_26	88	507.6	99.4	1.28	124	6.4	136304066	4.5	3.07	98.8	75.6	99.9	502.68	95.7	97.5	88.0
HLBC_2E_27	102	509	98.7	1.27	121	6.5	100249134	2.8	7.84	97.7	65.3	99.8	509	98.0	96.4	88.3
HLBC_2E_28	84	500.4	99.3	1.27	103	4.4	91650524	4.8	3.20	98.5	82.0	99.9	417.9	97.9	96.8	92.2
HLBC_2E_29	82	522	99.4	1.28	123	6.9	114341284	3.8	3.09	98.6	80.5	99.9	512.76	98.4	97.0	88.4
HLBC_2E_30	110	520	97.0	1.24	106	1.6	80937472	1.9	1.88	92.2	84.2	99.9	519.6	98.9	93.2	83.9
HLBC_2E_31	113	570	99.4	1.28	122	6.4	105911946	2.8	0.44	98.9	73.2	99.9	520	98.4	97.7	88.4
HLBC_2E_32	83	503	99.4	1.28	124	7.5	132941148	3.4	1.52	98.8	69.1	99.8	503	98.5	97.5	88.9
HLBC_2E_33	100	547	99.3	1.28	104	7.0	87708222	1.7	0.82	98.7	72.7	99.8	547	89.9	96.8	89.4
HLBC_2E_34	80	562.8	99.3	1.27	121	7.4	121099830	3.4	3.34	98.6	75.4	99.9	502.6	96.6	97.1	89.8
HLBC_2E_35	90	542.4	99.4	1.28	121	6.5	131525922	3.6	2.89	98.8	69.9	99.9	503.69	91.5	97.5	90.0
HLBC_2E_36	87	560	97.4	1.24	108	2.2	104970696	1.5	7.90	82.6	77.3	99.9	520	98.2	86.6	84.0
HLBC_2E_37	91	517.2	99.4	1.28	123	6.3	117828168	4.3	1.81	98.9	80.6	99.9	504.12	97.6	97.5	91.0
HLBC_2E_38	97	491	99.4	1.28	124	7.1	115483510	3.6	2.57	98.7	76.0	99.8	491	97.1	97.7	91.2
HLBC_2E_39	96	530	99.2	1.27	124	7.6	122320496	3.6	2.64	98.4	75.6	99.9	530	96.7	97.4	91.7
HLBC_2E_40	110	598	99.2	1.27	120	7.3	113029114	3.1	0.94	98.6	71.8	99.9	548	94.5	97.3	93.8
HLBC_2E_41	93	537	99.4	1.28	123	7.7	114522912	3.0	0.55	98.7	75.4	99.8	537	93.6	97.5	92.0
HLBC_2E_42	93	736	98.5	1.26	109	2.5	88217396	6.8	1.80	93.8	81.6	99.9	598.06	96.6	91.4	85.4
HLBC_2E_43	99	533	99.1	1.27	124	7.2	108815972	3.4	1.76	98.4	77.2	99.9	533	98.9	97.3	92.2
HLBC_2E_44	87	496	97.8	1.25	109	2.1	117510046	1.6	3.74	93.0	81.0	99.9	520.4	96.0	88.9	84.4
HLBC_2E_45	100	570	99.2	1.27	125	7.8	93537946	2.4	5.01	98.5	69.7	99.8	520	97.6	97.4	92.6
HLBC_2E_46	106	535	99.2	1.27	124	6.8	106363006	3.4	1.99	98.7	77.6	99.9	535	98.2	97.4	93.4
HLBC_2E_47	129	560	99.2	1.27	123	6.5	116887750	3.8	1.59	98.8	74.1	99.9	510	96.6	97.7	93.8
HLBC_2E_48	104	841	99.5	1.28	124	1.3	111499758	2.2	0.66	99.2	79.8	99.8	641	96.5	98.4	96.9
HLBC_2E_49	82	598	99.4	1.28	124	8.8	128115208	2.7	1.16	98.9	65.6	99.8	548	97.9	97.5	92.6
HLBC_2E_50	87	510	99.4	1.28	110	7.7	92813546	2.4	2.87	99.0	76.6	99.8	510	94.7	97.7	92.8
HLBC_2N_01	90	610.2	99.2	1.27	124	5.1	124178806	5.2	4.61	98.2	75.5	99.9	525.62	97.2	96.8	92.7
HLBC_2N_02	125	568	99.4	1.28	111	7.1	88618982	2.6	0.65	99.0	81.1	99.9	518	98.1	98.2	92.9
HLBC_2N_03	88	581.4	99.3	1.27	100	5.3	113068414	4.4	3.13	98.4	78.1	99.9	530.24	97.7	97.3	93.3
HLBC_2N_04	106	518	99.1	1.27	108	5.4	92832910	3.8	1.11	97.9	80.9	99.9	519.61	95.8	96.4	93.9
HLBC_2N_05	87	544.6	97.9	1.26	121	6.1	83370210	2.8	3.42	95.8	72.6	99.9	534.95	99.2	95.1	95.7
HLBC_2N_07	97	477	98.2	1.26	114	4.3	109653920	5.2	6.51	95.1	75.7	99.9	485.18	99.2	94.0	91.0
HLBC_2N_07	88	481.2	99.3	1.28	115	6.0	95013078	3.3	6.63	98.8	76.2	99.9	533.39	97.5	97.6	87.3
HLBC_2N_08	126	483.6	98.8	1.27	101	4.6	88734430	1.2	0.60	97.8	77.8	99.8	538.68	97.9	96.1	88.6
HLBC_2N_09	93	558	99.5	1.28	122	6.8	102299058	3.3	3.07	99.1	76.4	99.9	539.4	96.8	98.2	94.9
HLBC_2N_10	87	515.2	99.2	1.27	108	5.5	83435996	3.2	1.71	98.3	79.9	99.9	510.3	94.1	96.6	90.6
HLBC_2N_11	137	529.2	98.2	1.26	113	5.4	93619194	1.5	0.20	96.3	74.8	99.9	528.84	98.1	95.4	90.9
HLBC_2N_12	95	526.8	98.8	1.27	123	6.1	99159710	3.2	1.80	97.5	72.2	99.9	530.52	94.1	96.3	86.7
HLBC_2N_13	88	523.6	99.1	1.27	123	5.5	83222232	3.0	2.39	98.0	72.8	99.8	504.56	91.1	96.5	92.4
HLBC_2N_14	86	534.8	99.4	1.28	115	5.9	81996414	2.5	4.58	98.9	73.7	99.9	512.2	97.3	97.5	85.9
HLBC_2N_15	92	673	99.6	1.28	118	1.4	165373600	3.5	1.60	99.3	78.8	99.8	503	96.9	98.5	96.5
