# Supplementary material for: Integrative genomic and transcriptomic analyses illuminate the ontology of HER2-low breast carcinomas
Source: Genome Med. 2022 Aug 29;14:98. doi: 10.1186/s13073-022-01104-z (PMC9426037; doi:10.1186/s13073-022-01104-z)
Supplement: Supplementary file 5 — Additional file 5: Table S3. Germline variants in the HLBC-FPO Cohorts (Pathogenic and VUS). [file 13073_2022_1104_MOESM5_ESM.xlsx]

## Sheet: Foglio1
Table S3. Germline variants in the HLBC-FPO Cohorts (Pathogenic and VUS).
ID	BREAST CANCER SUSCEPTYBILITY GENE	Protein Variant	Coding Variant	ZYGOSITY IN NORMAL (HET/HOMO)	ZYGOSITY IN TUMOR (HET/HOMO)	Clinical Significance (ClinVar)	dbSNP	MAF (%)	Notes
HLBC_1_03	BRCA1	NP_009225.1:p.(Arg466Gln)	NM_007294.3:c.1397G>A	HET	HET	VUS	rs199540030	<0.00001
HLBC_1_07	NF1	NP_001035957.1:p.(Ala1024Thr)	NM_001042492.2:c.3070G>A	HET	HET	VUS	rs786203657	.
HLBC_1_22	BRCA2	NP_000050.2:p.(Asn1805Ser)	NM_000059.3:c.5414A>G	HET	HET	VUS	rs80358765	<0.00001
HLBC_1_28	BRCA2	NP_000050.2:p.(Thr1304Ala)	NM_000059.3:c.3910A>G	HET	HET	VUS	rs28897723	0.00003
HLBC_1_31	BRCA1	NP_009225.1:p.(Pro1575LeufsTer26)	NM_007294.3:c.4724del	HET	HET	Pathogenic	rs397509191	.
HLBC_1_32	BARD1	NP_000456.2:p.(Asp612Val)	NM_000465.3:c.1835A>T	HET	HET	VUS	rs201140528	0.00011
HLBC_2N_03	CHEK2	NP_009125.1:p.(Arg474His)	NM_007194.3:c.1421G>A	HET	HET	VUS	rs121908706	0.00007
HLBC_2E_15	PALB2	NP_078951.2:p.(Tyr334Cys)	NM_024675.3:c.1001A>G	HET	HET	VUS	rs200620434	0.00016
HLBC_2E_22	MSH2	NP_000242.1:p.(Ala272Val)	NM_000251.2:c.815C>T	HET	HET	VUS	rs34136999	0.00045	SOMATIC MSH2 FRAMESHIFT
HLBC_2E_26	CHEK2	NP_009125.1:p.(Asn281Ser)	NM_007194.3:c.842A>G	HET	HET	VUS	rs587782196	<0.00001
HLBC_2E_29	TP53	NP_000537.3:p.(Val173Gly)	NM_000546.5:c.518T>G	HET	HET	VUS	rs1057519747	.
HLBC_2E_34	ATM	NP_000042.3:p.(Arg337His)	NM_000051.3:c.1010G>A	HET	HET	VUS	rs202160435	0.00013
HLBC_2E_50	PALB2	NP_078951.2:p.(Ala1025Thr)	NM_024675.3:c.3073G>A	HET	HET	VUS	rs746872839	<0.00001
HLBC_2E_01	BRCA2	NP_000050.2:p.(Ser1951TrpfsTer11)	NM_000059.3:c.5851_5854delAGTT	HET	HOMO	Pathogenic	rs80359543	<0.00001
HLBC_2N_15	NF1	NP_001035957.1:p.(Asp176Glu)	NM_001042492.2:c.528T>A	HET	HOMO	VUS	rs112306990	0.00447
HLBC_2E_21	MLH1	NP_000240.1:p.(Arg487Gln)	NM_000249.3:c.1460G>A	HET	HET	VUS	rs587778917	0.00003
