# Supplementary material for: Integrative genomic and transcriptomic analyses illuminate the ontology of HER2-low breast carcinomas
Source: Genome Med. 2022 Aug 29;14:98. doi: 10.1186/s13073-022-01104-z (PMC9426037; doi:10.1186/s13073-022-01104-z)
Supplement: Supplementary file 6 — Additional file 6: Table S4. P-values for mutation distribution comparison between HLBCs and MSKCC Cohorts. [file 13073_2022_1104_MOESM6_ESM.xlsx]

## Sheet: HLBCvs0MC
Table S4. P-values for mutation distribution comparison between HLBCs and MSKCC Cohorts
gene	p,value	p,adj
BRD	1.86609e-05	0.00215534
NRG1	0.00208625	0.0362698
CHD4	0.00208625	0.0362698
ESR1	0.00208625	0.0362698
MSH2	0.00208625	0.0362698
SPEN	0.00219233	0.0362698
BCR	0.00208625	0.0362698
GATA1	0.00219233	0.0362698
RANBP2	0.00988225	0.0362698
LRP1B	0.00988225	0.142675
PIK3C3	0.00988225	0.142675
SLIT2	0.00988225	0.142675
SLX4	0.00988225	0.142675
GNAS	0.00988225	0.142675
ANKRD11	0.00988225	0.142675
JAK3	0.00988225	0.142675
NBN	0.00988225	0.142675
PALB2	0.0258834	0.249405
MSH3	0.0332702	0.249405
RPS6KA4	0.0332702	0.249405
CDH1	0.0374661	0.249405
BCOR	0.0423041	0.249405
RICTOR	0.0429762	0.249405
BRD4	0.046426	0.249405
ERCC2	0.046426	0.249405
FANCD2	0.046426	0.249405
FGF19	0.046426	0.249405
FGF2	0.046426	0.249405
FUBP1	0.046426	0.249405
HSP90AA1	0.046426	0.249405
KMT2A	0.046426	0.249405
LAMP1	0.046426	0.249405
LZTR1	0.046426	0.249405
NRG1	0.046426	0.249405
RIT1	0.046426	0.249405
BARD1	0.046426	0.249405
SDHD	0.046426	0.249405
SPTA1	0.046426	0.249405
TMEM127	0.046426	0.249405
ZNF217	0.046426	0.249405
ATRX	0.0654835	0.34042
DICER1	0.0701493	0.34042
FANCA	0.0701493	0.34042
RECQL4	0.0701493	0.34042
PLK2	0.0707367	0.34042
CREBBP	0.106619	0.393492
MYCN	0.119513	0.393492
YES1	0.119513	0.393492
AKT1	0.130499	0.393492
CBFB	0.148558	0.393492
TP53	0.174031	0.393492
FANCC	0.175788	0.393492
IGF1R	0.175788	0.393492
SOX17	0.175788	0.393492
ASXL1	0.205757	0.393492
CDK12	0.205757	0.393492
DNMT3B	0.205757	0.393492
IL7R	0.205757	0.393492
PIK3R3	0.205757	0.393492
TCF7L2	0.205757	0.393492
ABL2	0.216336	0.393492
ACVR1B	0.216336	0.393492
ADGRA2	0.216336	0.393492
ARFRP1	0.216336	0.393492
BCL2L2	0.216336	0.393492
BCL6	0.216336	0.393492
BCORL1	0.216336	0.393492
CARNS1	0.216336	0.393492
CASKIN1	0.216336	0.393492
CBL	0.216336	0.393492
CHD2	0.216336	0.393492
COP1	0.216336	0.393492
CTNNA1	0.216336	0.393492
CUX1	0.216336	0.393492
CYLD	0.216336	0.393492
DDX41	0.216336	0.393492
DNASE1	0.216336	0.393492
EIF5A	0.216336	0.393492
EMSY	0.216336	0.393492
EPHA7	0.216336	0.393492
ETS1	0.216336	0.393492
ETV5	0.216336	0.393492
FAM46C	0.216336	0.393492
FANCF	0.216336	0.393492
FGF5	0.216336	0.393492
FOXL2	0.216336	0.393492
GABRA6	0.216336	0.393492
GATA4	0.216336	0.393492
H3F3	0.216336	0.393492
HIST1H2AD	0.216336	0.393492
HIST1H2BB	0.216336	0.393492
HOXB13	0.216336	0.393492
HSD3B1	0.216336	0.393492
IGF1	0.216336	0.393492
KEL	0.216336	0.393492
LATS1	0.216336	0.393492
MAGI2	0.216336	0.393492
MAP3K13	0.216336	0.393492
MAP3K4	0.216336	0.393492
MLLT3	0.216336	0.393492
MPL	0.216336	0.393492
MYB	0.216336	0.393492
NF2	0.216336	0.393492
NTRK1	0.216336	0.393492
NUTM1	0.216336	0.393492
PIK3CD	0.216336	0.393492
PPP2R2A	0.216336	0.393492
PREX2	0.216336	0.393492
PRKN	0.216336	0.393492
RAD51C	0.216336	0.393492
RAD51D	0.216336	0.393492
RAF1	0.216336	0.393492
RPS6KB1	0.216336	0.393492
SH2B3	0.216336	0.393492
SMC1A	0.216336	0.393492
STAG1	0.216336	0.393492
STAT4	0.216336	0.393492
STAT5B	0.216336	0.393492
TAF1	0.216336	0.393492
TFE3	0.216336	0.393492
TOP2A	0.216336	0.393492
TRAF7	0.216336	0.393492
XIAP	0.216336	0.393492
XRCC2	0.216336	0.393492
BRCA2	0.224002	0.404254
MGA	0.234005	0.419032
PIK3CA	0.242882	0.431583
CTCF	0.262962	0.456724
PDGFRA	0.262962	0.456724
ZFHX3	0.262962	0.456724
MSH6	0.296162	0.506765
SPOP	0.296162	0.506765
EP300	0.299987	0.509537
ERBB2	0.333982	0.561149
KDM6A	0.378628	0.561149
TET1	0.378628	0.561149
BCL2L11	0.386245	0.561149
BTK	0.386245	0.561149
CALR	0.386245	0.561149
CDKN1A	0.386245	0.561149
EGFR	0.386245	0.561149
EIF4A2	0.386245	0.561149
HIST3H3	0.386245	0.561149
IDH2	0.386245	0.561149
IKBKE	0.386245	0.561149
KIT	0.386245	0.561149
MLH1	0.386245	0.561149
MST1R	0.386245	0.561149
PLCG2	0.386245	0.561149
PPARG	0.386245	0.561149
PPP2R1A	0.386245	0.561149
PRDM1	0.386245	0.561149
REL	0.386245	0.561149
RPTOR	0.386245	0.561149
SHQ1	0.386245	0.561149
WT1	0.386245	0.561149
ARID1B	0.413938	0.590245
PIK3R1	0.413938	0.590245
PTPRS	0.413938	0.590245
PTEN	0.442821	0.627556
NOTCH1	0.456677	0.643246
RUNX1	0.469697	0.648811
MAP3K1	0.478432	0.648811
ATM	0.491537	0.648811
MAP2K4	0.514184	0.648811
AMER1	0.519611	0.648811
ARAF	0.519611	0.648811
CDKN2A	0.519611	0.648811
FLCN	0.519611	0.648811
KDM5A	0.519611	0.648811
NFE2L2	0.519611	0.648811
POLD1	0.519611	0.648811
PTCH1	0.519611	0.648811
RASA1	0.519611	0.648811
RHEB	0.519611	0.648811
RNF43	0.519611	0.648811
SDHA	0.519611	0.648811
SMAD2	0.519611	0.648811
STAT5A	0.519611	0.648811
TGFBR2	0.519611	0.648811
XPO1	0.519611	0.648811
ZRSR2	0.519611	0.648811
GATA3	0.539057	0.669474
NF1	0.586898	0.724992
NCOR1	0.60476	0.735427
APC	0.614448	0.735427
AXL	0.614448	0.735427
BRIP1	0.614448	0.735427
PTPRT	0.614448	0.735427
SMARCA4	0.614448	0.735427
DOT1L	0.647799	0.759602
EPHB1	0.647799	0.759602
GRIN2A	0.647799	0.759602
TSHR	0.647799	0.759602
ASXL2	0.685027	0.78636
LATS2	0.685027	0.78636
NOTCH3	0.685027	0.78636
ROS1	0.685027	0.78636
ARID2	0.691043	0.78636
MED12	0.691043	0.78636
RB1	0.743746	0.842183
ALK	1	1
ARID1A	1	1
ATR	1	1
BAP1	1	1
CARD11	1	1
DDR2	1	1
ERBB3	1	1
ERCC4	1	1
FAT1	1	1
FLT1	1	1
FLT3	1	1
FLT4	1	1
FOXA1	1	1
INPP4A	1	1
IRS2	1	1
JAK1	1	1
KDM5C	1	1
NOTCH2	1	1
NOTCH4	1	1
PAK1	1	1
PIK3CB	1	1
POLE	1	1
SETD2	1	1
SF3B1	1	1
STAG2	1	1
TBX3	1	1
TSC1	1	1

## Sheet: HLBCvs0UC
gene	p,value	p,adj
BRD4	1.86609e-05	0.00215534
NRG1	1.86609e-05	0.00215534
CHD4	1.86609e-05	0.00215534
ESR1	0.00208625	0.0362698
MSH2	0.00208625	0.0362698
SPEN	0.00988225	0.0392698
BCR	0.00988225	0.0392698
GATA1	0.00216725	0.0562698
BCR	0.00219233	0.0562698
KAT6A	0.00988225	0.142675
LRP1B	0.00988225	0.142675
PIK3C3	0.00988225	0.142675
SLIT2	0.00988225	0.142675
SLX4	0.00988225	0.142675
GNAS	0.00216725	0.151485
ANKRD11	0.00988225	0.168647
JAK3	0.00988225	0.168647
NBN	0.00988225	0.151485
PALB2	0.00988225	0.168647
MSH3	0.00988225	0.168647
RPS6KA4	0.0332702	0.249405
CDH1	0.0374661	0.249405
BCOR	0.0423041	0.249405
RICTOR	0.0429762	0.249405
CHD4	0.046426	0.249405
ERCC2	0.046426	0.249405
FANCD2	0.046426	0.249405
FGF19	0.046426	0.249405
FGF2	0.046426	0.249405
FUBP1	0.046426	0.249405
HSP90AA1	0.046426	0.249405
KMT2A	0.046426	0.249405
LAMP1	0.046426	0.249405
LZTR1	0.046426	0.249405
BARD1	0.046426	0.249405
RIT1	0.046426	0.249405
RUNX1T1	0.046426	0.249405
SDHD	0.046426	0.249405
SPTA1	0.046426	0.249405
TMEM127	0.046426	0.249405
ZNF217	0.046426	0.249405
ATRX	0.0654835	0.34042
DICER1	0.0701493	0.34042
FANCA	0.0701493	0.34042
RECQL4	0.0701493	0.34042
PLK2	0.0707367	0.34042
CREBBP	0.106619	0.393492
MYCN	0.119513	0.393492
YES1	0.119513	0.393492
AKT1	0.130499	0.393492
CBFB	0.148558	0.393492
TP53	0.174031	0.393492
FANCC	0.175788	0.393492
IGF1R	0.175788	0.393492
SOX17	0.175788	0.393492
ASXL1	0.205757	0.393492
CDK12	0.205757	0.393492
DNMT3B	0.205757	0.393492
IL7R	0.205757	0.393492
PIK3R3	0.205757	0.393492
TCF7L2	0.205757	0.393492
ABL2	0.216336	0.393492
ACVR1B	0.216336	0.393492
ADGRA2	0.216336	0.393492
ARFRP1	0.216336	0.393492
BCL2L2	0.216336	0.393492
BCL6	0.216336	0.393492
BCORL1	0.216336	0.393492
CARNS1	0.216336	0.393492
CASKIN1	0.216336	0.393492
CBL	0.216336	0.393492
CHD2	0.216336	0.393492
COP1	0.216336	0.393492
CTNNA1	0.216336	0.393492
CUX1	0.216336	0.393492
CYLD	0.216336	0.393492
DDX41	0.216336	0.393492
DNASE1	0.216336	0.393492
EIF5A	0.216336	0.393492
EMSY	0.216336	0.393492
EPHA7	0.216336	0.393492
ETS1	0.216336	0.393492
ETV5	0.216336	0.393492
FAM46C	0.216336	0.393492
FANCF	0.216336	0.393492
FGF5	0.216336	0.393492
FOXL2	0.216336	0.393492
GABRA6	0.216336	0.393492
GATA4	0.216336	0.393492
H3F3	0.216336	0.393492
HIST1H2AD	0.216336	0.393492
HIST1H2BB	0.216336	0.393492
HOXB13	0.216336	0.393492
HSD3B1	0.216336	0.393492
IGF1	0.216336	0.393492
KEL	0.216336	0.393492
LATS1	0.216336	0.393492
MAGI2	0.216336	0.393492
MAP3K13	0.216336	0.393492
MAP3K4	0.216336	0.393492
MLLT3	0.216336	0.393492
MPL	0.216336	0.393492
MYB	0.216336	0.393492
NF2	0.216336	0.393492
NTRK1	0.216336	0.393492
NUTM1	0.216336	0.393492
PIK3CD	0.216336	0.393492
PPP2R2A	0.216336	0.393492
PREX2	0.216336	0.393492
PRKN	0.216336	0.393492
RAD51C	0.216336	0.393492
RAD51D	0.216336	0.393492
RAF1	0.216336	0.393492
RPS6KB1	0.216336	0.393492
SH2B3	0.216336	0.393492
SMC1A	0.216336	0.393492
STAG1	0.216336	0.393492
STAT4	0.216336	0.393492
STAT5B	0.216336	0.393492
TAF1	0.216336	0.393492
TFE3	0.216336	0.393492
TOP2A	0.216336	0.393492
TRAF7	0.216336	0.393492
XIAP	0.216336	0.393492
XRCC2	0.216336	0.393492
BRCA2	0.224002	0.404254
MGA	0.234005	0.419032
PIK3CA	0.242882	0.431583
CTCF	0.262962	0.456724
PDGFRA	0.262962	0.456724
ZFHX3	0.262962	0.456724
MSH6	0.296162	0.506765
SPOP	0.296162	0.506765
EP300	0.299987	0.509537
ERBB2	0.333982	0.561149
KDM6A	0.378628	0.561149
TET1	0.378628	0.561149
BCL2L11	0.386245	0.561149
BTK	0.386245	0.561149
CALR	0.386245	0.561149
CDKN1A	0.386245	0.561149
EGFR	0.386245	0.561149
EIF4A2	0.386245	0.561149
HIST3H3	0.386245	0.561149
IDH2	0.386245	0.561149
IKBKE	0.386245	0.561149
KIT	0.386245	0.561149
MLH1	0.386245	0.561149
MST1R	0.386245	0.561149
PLCG2	0.386245	0.561149
PPARG	0.386245	0.561149
PPP2R1A	0.386245	0.561149
PRDM1	0.386245	0.561149
REL	0.386245	0.561149
RPTOR	0.386245	0.561149
SHQ1	0.386245	0.561149
WT1	0.386245	0.561149
ARID1B	0.413938	0.590245
PIK3R1	0.413938	0.590245
PTPRS	0.413938	0.590245
PTEN	0.442821	0.627556
NOTCH1	0.456677	0.643246
RUNX1	0.469697	0.648811
MAP3K1	0.478432	0.648811
ATM	0.491537	0.648811
MAP2K4	0.514184	0.648811
AMER1	0.519611	0.648811
ARAF	0.519611	0.648811
CDKN2A	0.519611	0.648811
FLCN	0.519611	0.648811
KDM5A	0.519611	0.648811
NFE2L2	0.519611	0.648811
POLD1	0.519611	0.648811
PTCH1	0.519611	0.648811
RASA1	0.519611	0.648811
RHEB	0.519611	0.648811
RNF43	0.519611	0.648811
SDHA	0.519611	0.648811
SMAD2	0.519611	0.648811
STAT5A	0.519611	0.648811
TGFBR2	0.519611	0.648811
XPO1	0.519611	0.648811
ZRSR2	0.519611	0.648811
GATA3	0.539057	0.669474
NF1	0.586898	0.724992
NCOR1	0.60476	0.735427
APC	0.614448	0.735427
AXL	0.614448	0.735427
BRIP1	0.614448	0.735427
PTPRT	0.614448	0.735427
SMARCA4	0.614448	0.735427
DOT1L	0.647799	0.759602
EPHB1	0.647799	0.759602
GRIN2A	0.647799	0.759602
TSHR	0.647799	0.759602
ASXL2	0.685027	0.78636
LATS2	0.685027	0.78636
NOTCH3	0.685027	0.78636
ROS1	0.685027	0.78636
ARID2	0.691043	0.78636
MED12	0.691043	0.78636
RB1	0.743746	0.842183
ALK	1	1
ARID1A	1	1
ATR	1	1
BAP1	1	1
CARD11	1	1
DDR2	1	1
ERBB3	1	1
ERCC4	1	1
FAT1	1	1
FLT1	1	1
FLT3	1	1
FLT4	1	1
FOXA1	1	1
INPP4A	1	1
IRS2	1	1
JAK1	1	1
KDM5C	1	1
NOTCH2	1	1
NOTCH4	1	1
PAK1	1	1
PIK3CB	1	1
POLE	1	1
SETD2	1	1
SF3B1	1	1
STAG2	1	1
TBX3	1	1
TSC1	1	1

## Sheet: HLBCvsHLUC
gene	p,value	p,adj
RANBP2	0.000211455	0.0222115
CHD4	0.000406665	0.0556566
GNAS	0.00219654	0.0609484
BCR	0.0116601	0.182381
KAT6A	0.0192072	0.182381
LRP1B	0.0116601	0.182381
SLIT2	0.0192072	0.182381
CDH1	0.0116601	0.182381
MSH2	0.0192072	0.182381
PIK3CA	0.0116601	0.182381
JAK3	0.0192072	0.182381
FANCD2	0.0205278	0.182381
FGF2	0.0205278	0.182381
HSP90AA1	0.0205278	0.182381
LAMP1	0.0205278	0.182381
LZTR1	0.0205278	0.182381
NRG1	0.0205278	0.182381
RUNX1T1	0.0205278	0.182381
SDHD	0.0205278	0.182381
SPTA1	0.0205278	0.182381
TMEM127	0.0205278	0.182381
ZNF217	0.0205278	0.182381
FANCC	0.0232619	0.199018
TP53	0.0259652	0.214213
PALB2	0.0277041	0.220678
ANKRD11	0.0382688	0.276253
ATRX	0.0382688	0.276253
RICTOR	0.0382688	0.276253
MSH3	0.0417012	0.280302
PIK3C3	0.0417012	0.280302
NBN	0.04247	0.280302
ESR1	0.0464959	0.298349
FGF19	0.0557787	0.339076
IL7R	0.0557787	0.339076
RECQL4	0.0654675	0.346274
SLX4	0.0654675	0.346274
RUNX1	0.0700426	0.346274
ASXL2	0.101168	0.346274
MYCN	0.101168	0.346274
BCOR	0.102781	0.346274
CREBBP	0.102781	0.346274
PDGFRA	0.102781	0.346274
PLK2	0.102781	0.346274
FANCA	0.126782	0.346274
ERBB2	0.141845	0.346274
ABL2	0.143906	0.346274
ACVR1B	0.143906	0.346274
ADGRA2	0.143906	0.346274
ARFRP1	0.143906	0.346274
BCL2L2	0.143906	0.346274
BCORL1	0.143906	0.346274
CALR	0.143906	0.346274
CARNS1	0.143906	0.346274
CASKIN1	0.143906	0.346274
CHD2	0.143906	0.346274
COP1	0.143906	0.346274
CTNNA1	0.143906	0.346274
CUX1	0.143906	0.346274
CYLD	0.143906	0.346274
DDX41	0.143906	0.346274
DNASE1	0.143906	0.346274
EIF5A	0.143906	0.346274
EMSY	0.143906	0.346274
ETS1	0.143906	0.346274
ETV5	0.143906	0.346274
FANCF	0.143906	0.346274
FGF5	0.143906	0.346274
GABRA6	0.143906	0.346274
GATA4	0.143906	0.346274
H3F3	0.143906	0.346274
HIST1H2AD	0.143906	0.346274
HIST1H2BB	0.143906	0.346274
HSD3B1	0.143906	0.346274
KEL	0.143906	0.346274
MAGI2	0.143906	0.346274
MAP3K4	0.143906	0.346274
MLLT3	0.143906	0.346274
MYB	0.143906	0.346274
NUTM1	0.143906	0.346274
PPARG	0.143906	0.346274
PPP2R2A	0.143906	0.346274
PRDM1	0.143906	0.346274
PRKN	0.143906	0.346274
RHEB	0.143906	0.346274
RPS6KB1	0.143906	0.346274
SMC1A	0.143906	0.346274
STAG1	0.143906	0.346274
STAT4	0.143906	0.346274
TAF1	0.143906	0.346274
TFE3	0.143906	0.346274
TOP2A	0.143906	0.346274
XRCC2	0.143906	0.346274
FUBP1	0.153106	0.353674
TCF7L2	0.153106	0.353674
TSHR	0.153106	0.353674
YES1	0.153106	0.353674
GATA1	0.162915	0.368955
PIK3R1	0.162915	0.368955
DICER1	0.201687	0.446617
RPS6KA4	0.201687	0.446617
AKT1	0.207711	0.446617
EPHB1	0.208808	0.446617
KMT2A	0.208808	0.446617
PIK3R3	0.208808	0.446617
FOXA1	0.253318	0.511372
ASXL1	0.266144	0.511372
ERCC2	0.266144	0.511372
MSH6	0.266144	0.511372
RIT1	0.266144	0.511372
IDH2	0.267284	0.511372
NF2	0.267284	0.511372
RAD51D	0.267284	0.511372
SDHA	0.267284	0.511372
STAT5A	0.267284	0.511372
CTCF	0.267862	0.511372
EP300	0.267862	0.511372
ZFHX3	0.267862	0.511372
SPEN	0.271886	0.5148
SPOP	0.323509	0.607565
FAT1	0.340353	0.633614
BCL2L11	0.373037	0.633614
BCL6	0.373037	0.633614
CBL	0.373037	0.633614
EIF4A2	0.373037	0.633614
FLCN	0.373037	0.633614
FOXL2	0.373037	0.633614
HOXB13	0.373037	0.633614
MLH1	0.373037	0.633614
SHQ1	0.373037	0.633614
SMAD2	0.373037	0.633614
STAT5B	0.373037	0.633614
XIAP	0.373037	0.633614
PTPRS	0.394795	0.665676
NOTCH1	0.414337	0.688575
SOX17	0.414337	0.688575
BRCA2	0.420482	0.693795
NCOR1	0.430122	0.704668
ARAF	0.46366	0.704938
FAM46C	0.46366	0.704938
IGF1	0.46366	0.704938
PAK1	0.46366	0.704938
RAD51C	0.46366	0.704938
RASA1	0.46366	0.704938
REL	0.46366	0.704938
RNF43	0.46366	0.704938
TRAF7	0.46366	0.704938
WT1	0.46366	0.704938
KDM6A	0.463855	0.704938
MED12	0.490325	0.731509
SETD2	0.490325	0.731509
ARID2	0.490839	0.731509
CDKN1A	0.541299	0.762439
FLT3	0.541299	0.762439
HIST3H3	0.541299	0.762439
KIT	0.541299	0.762439
MPL	0.541299	0.762439
MST1R	0.541299	0.762439
SH2B3	0.541299	0.762439
TGFBR2	0.541299	0.762439
ZRSR2	0.541299	0.762439
NF1	0.605246	0.847345
BRD4	0.624509	0.863842
DNMT3B	0.624509	0.863842
BRIP1	0.643011	0.884139
ARID1A	0.662032	0.889038
AXL	0.664079	0.889038
CDK12	0.664079	0.889038
RB1	0.664079	0.889038
GATA3	0.665817	0.889038
LATS2	0.686595	0.90426
SMARCA4	0.686595	0.90426
PTEN	0.699033	0.90426
NOTCH2	0.704926	0.90426
PIK3CB	0.704926	0.90426
PTCH1	0.704926	0.90426
ALK	0.708533	0.90426
SF3B1	0.708533	0.90426
IGF1R	0.71491	0.907386
ARID1B	0.723541	0.913323
APC	0.754404	0.945873
MGA	0.7604	0.945873
ATM	0.765706	0.945873
MAP2K4	0.765706	0.945873
TBX3	0.821037	1
MAP3K1	0.857321	1
AMER1	1	1
ATR	1	1
BAP1	1	1
BTK	1	1
CARD11	1	1
CBFB	1	1
CDKN2A	1	1
DDR2	1	1
DOT1L	1	1
EGFR	1	1
EPHA7	1	1
ERBB3	1	1
ERCC4	1	1
FLT1	1	1
FLT4	1	1
GRIN2A	1	1
IKBKE	1	1
INPP4A	1	1
IRS2	1	1
JAK1	1	1
KDM5A	1	1
KDM5C	1	1
LATS1	1	1
MAP3K13	1	1
NFE2L2	1	1
NOTCH3	1	1
NOTCH4	1	1
NTRK1	1	1
PIK3CD	1	1
PLCG2	1	1
POLD1	1	1
POLE	1	1
PPP2R1A	1	1
PREX2	1	1
PTPRT	1	1
RAF1	1	1
ROS1	1	1
RPTOR	1	1
STAG2	1	1
TET1	1	1
TSC1	1	1
XPO1	1	1

## Sheet: HLBCvsHLMC
gene	p,value	p,adj
CCND3	0.00232694	0.0905836
JAK3	0.0326994	0.0905836
SETBP1	0.062327	0.0905836
CREBBP	0.062327	0.228524
CTCF	0.062327	0.231248
EP300	0.062327	0.231248
CHD4	0.0763205	0.373817
SOX17	0.0763205	0.373817
RANBP2	0.0844527	0.373817
GNAS	0.0844527	0.373817
RICTOR	0.0844527	0.373817
BCR	0.0844527	0.557388
FANCC	0.0844527	0.557388
KAT6A	0.0844527	0.557388
LRP1B	0.0844527	0.557388
PIK3C3	0.0844527	0.557388
SLIT2	0.0844527	0.557388
MSH2	0.0844527	0.557388
ASXL1	0.0844527	0.557388
FANCD2	0.0844527	0.557388
FGF2	0.0844527	0.557388
FUBP1	0.0844527	0.557388
HSP90AA1	0.0844527	0.557388
LAMP1	0.0844527	0.557388
LZTR1	0.0844527	0.557388
NRG1	0.0844527	0.557388
RUNX1T1	0.0844527	0.557388
SDHD	0.0844527	0.557388
SPOP	0.0844527	0.557388
SPTA1	0.0844527	0.557388
TCF7L2	0.0844527	0.557388
TMEM127	0.0844527	0.557388
ZNF217	0.0844527	0.557388
CDH1	0.118844	0.58587
ANKRD11	0.128954	0.58587
PALB2	0.128954	0.58587
MSH3	0.150628	0.58587
RECQL4	0.150628	0.58587
RPS6KA4	0.150628	0.58587
BCOR	0.200326	0.58587
NBN	0.200326	0.58587
PDGFRA	0.200326	0.58587
PLK2	0.200326	0.58587
ASXL2	0.204811	0.58587
DNMT3B	0.204811	0.58587
ERCC2	0.204811	0.58587
FGF19	0.204811	0.58587
IL7R	0.204811	0.58587
RB1	0.204811	0.58587
FAT1	0.205973	0.58587
FOXA1	0.205973	0.58587
MAP2K4	0.237913	0.58587
NCOR1	0.245087	0.58587
AKT1	0.2466	0.58587
APC	0.2466	0.58587
RUNX1	0.291617	0.58587
ABL2	0.291667	0.58587
ACVR1B	0.291667	0.58587
ADGRA2	0.291667	0.58587
ARFRP1	0.291667	0.58587
BCL2L2	0.291667	0.58587
BCL6	0.291667	0.58587
BCORL1	0.291667	0.58587
CALR	0.291667	0.58587
CARNS1	0.291667	0.58587
CASKIN1	0.291667	0.58587
CBL	0.291667	0.58587
CHD2	0.291667	0.58587
COP1	0.291667	0.58587
CTNNA1	0.291667	0.58587
CUX1	0.291667	0.58587
CYLD	0.291667	0.58587
DDX41	0.291667	0.58587
DNASE1	0.291667	0.58587
EIF5A	0.291667	0.58587
EMSY	0.291667	0.58587
ETS1	0.291667	0.58587
ETV5	0.291667	0.58587
FANCF	0.291667	0.58587
FGF5	0.291667	0.58587
FLCN	0.291667	0.58587
GABRA6	0.291667	0.58587
GATA4	0.291667	0.58587
H3F3	0.291667	0.58587
HIST1H2AD	0.291667	0.58587
HIST1H2BB	0.291667	0.58587
HSD3B1	0.291667	0.58587
IKBKE	0.291667	0.58587
KEL	0.291667	0.58587
KIT	0.291667	0.58587
MAGI2	0.291667	0.58587
MAP3K4	0.291667	0.58587
MLLT3	0.291667	0.58587
MYB	0.291667	0.58587
NUTM1	0.291667	0.58587
PPARG	0.291667	0.58587
PPP2R2A	0.291667	0.58587
PRDM1	0.291667	0.58587
PRKN	0.291667	0.58587
RAD51C	0.291667	0.58587
RAF1	0.291667	0.58587
REL	0.291667	0.58587
RHEB	0.291667	0.58587
RPS6KB1	0.291667	0.58587
SDHA	0.291667	0.58587
SHQ1	0.291667	0.58587
SMC1A	0.291667	0.58587
STAG1	0.291667	0.58587
STAT4	0.291667	0.58587
TAF1	0.291667	0.58587
TFE3	0.291667	0.58587
TOP2A	0.291667	0.58587
XRCC2	0.291667	0.58587
ATRX	0.30924	0.615814
ERBB2	0.33452	0.660462
SPEN	0.357361	0.692818
FANCA	0.362905	0.692818
PIK3R1	0.362905	0.692818
SLX4	0.362905	0.692818
TP53	0.375796	0.711549
ESR1	0.413913	0.734022
DICER1	0.420409	0.734022
GATA1	0.420409	0.734022
PLCG2	0.44561	0.734022
PTCH1	0.44561	0.734022
MED12	0.456728	0.734022
SETD2	0.456728	0.734022
PIK3CA	0.457618	0.734022
ZFHX3	0.485445	0.734022
ARAF	0.498881	0.734022
BCL2L11	0.498881	0.734022
CDKN1A	0.498881	0.734022
DDR2	0.498881	0.734022
EIF4A2	0.498881	0.734022
ERCC4	0.498881	0.734022
FLT3	0.498881	0.734022
HIST3H3	0.498881	0.734022
HOXB13	0.498881	0.734022
IDH2	0.498881	0.734022
LATS1	0.498881	0.734022
MAP3K13	0.498881	0.734022
MLH1	0.498881	0.734022
NF2	0.498881	0.734022
NFE2L2	0.498881	0.734022
NTRK1	0.498881	0.734022
PAK1	0.498881	0.734022
RAD51D	0.498881	0.734022
RASA1	0.498881	0.734022
RNF43	0.498881	0.734022
SMAD2	0.498881	0.734022
STAT5A	0.498881	0.734022
TGFBR2	0.498881	0.734022
TRAF7	0.498881	0.734022
WT1	0.498881	0.734022
XIAP	0.498881	0.734022
DOT1L	0.519703	0.755988
GATA3	0.520356	0.755988
TBX3	0.53455	0.771756
CDK12	0.58318	0.806674
EPHB1	0.58318	0.806674
MYCN	0.58318	0.806674
PIK3R3	0.58318	0.806674
RIT1	0.58318	0.806674
TSHR	0.58318	0.806674
YES1	0.58318	0.806674
BRD4	0.631202	0.862767
MSH6	0.631202	0.862767
CBFB	0.671421	0.885014
EGFR	0.67577	0.885014
FLT4	0.67577	0.885014
KDM5A	0.67577	0.885014
PIK3CB	0.67577	0.885014
PIK3CD	0.67577	0.885014
RPTOR	0.67577	0.885014
ALK	0.678128	0.885014
KDM6A	0.696064	0.903319
NOTCH3	0.729515	0.936211
PTPRT	0.729515	0.936211
ATM	0.75133	0.95888
NF1	0.763034	0.968467
ARID1A	0.802998	1
AMER1	1	1
ARID1B	1	1
ARID2	1	1
ATR	1	1
AXL	1	1
BAP1	1	1
BRCA2	1	1
BRIP1	1	1
BTK	1	1
CARD11	1	1
CDKN2A	1	1
EPHA7	1	1
ERBB3	1	1
FAM46C	1	1
FLT1	1	1
FOXL2	1	1
GRIN2A	1	1
IGF1	1	1
IGF1R	1	1
INPP4A	1	1
IRS2	1	1
JAK1	1	1
KDM5C	1	1
KMT2A	1	1
LATS2	1	1
MAP3K1	1	1
MGA	1	1
MPL	1	1
MST1R	1	1
NOTCH1	1	1
NOTCH2	1	1
NOTCH4	1	1
POLD1	1	1
POLE	1	1
PPP2R1A	1	1
PREX2	1	1
PTEN	1	1
PTPRS	1	1
ROS1	1	1
SF3B1	1	1
SH2B3	1	1
SMARCA4	1	1
STAG2	1	1
STAT5B	1	1
TET1	1	1
TSC1	1	1
XPO1	1	1
ZRSR2	1	1

## Sheet: HLBCvs3UC
gene	p,value	p,adj
TP53	5.74371e-12	1.3268e-09
SPEN	0.000155271	0.0179338
CBFB	0.00114264	0.0459873
PRKDC	0.00114264	0.0459873
GATA3	0.00281348	0.129983
BARD1	0.00618232	0.171793
CCND3	0.00818062	0.171793
GNAS	0.00818062	0.171793
PALB2	0.00818062	0.171793
RICTOR	0.00818062	0.171793
SETBP1	0.00818062	0.171793
CHD4	0.0216699	0.31286
CTCF	0.0216699	0.31286
NBN	0.0216699	0.31286
PLK2	0.0216699	0.31286
RANBP2	0.0216699	0.31286
ATRX	0.0337451	0.410269
JAK3	0.0337451	0.410269
MSH2	0.0337451	0.410269
BCR	0.0570262	0.411658
DICER1	0.0570262	0.411658
FANCA	0.0570262	0.411658
FANCC	0.0570262	0.411658
GATA1	0.0570262	0.411658
IGF1R	0.0570262	0.411658
KAT6A	0.0570262	0.411658
LRP1B	0.0570262	0.411658
MSH3	0.0570262	0.411658
PIK3C3	0.0570262	0.411658
RPS6KA4	0.0570262	0.411658
SLIT2	0.0570262	0.411658
SLX4	0.0570262	0.411658
ERBB2	0.0649995	0.454996
CREBBP	0.0756272	0.51382
ANKRD11	0.112263	0.564623
PTEN	0.11334	0.564623
AKT1	0.1491	0.564623
AXL	0.1491	0.564623
DNMT3B	0.1491	0.564623
DOT1L	0.1491	0.564623
FANCD2	0.1491	0.564623
FGF19	0.1491	0.564623
FGF2	0.1491	0.564623
FUBP1	0.1491	0.564623
HSP90AA1	0.1491	0.564623
IL7R	0.1491	0.564623
KMT2A	0.1491	0.564623
LAMP1	0.1491	0.564623
LATS2	0.1491	0.564623
LZTR1	0.1491	0.564623
NOTCH3	0.1491	0.564623
NOTCH4	0.1491	0.564623
NRG1	0.1491	0.564623
RIT1	0.1491	0.564623
RUNX1T1	0.1491	0.564623
SDHD	0.1491	0.564623
SPTA1	0.1491	0.564623
TMEM127	0.1491	0.564623
TSHR	0.1491	0.564623
YES1	0.1491	0.564623
ZNF217	0.1491	0.564623
FLT4	0.156242	0.577279
NCOR1	0.192288	0.577279
MAP2K4	0.210286	0.577279
MGA	0.210286	0.577279
PDGFRA	0.210286	0.577279
CDK12	0.211064	0.577279
ARID2	0.253614	0.577279
PRDM1	0.253614	0.577279
RUNX1	0.253614	0.577279
ARID1B	0.301851	0.577279
SOX17	0.301851	0.577279
MAP3K1	0.302141	0.577279
ESR1	0.378442	0.577279
KDM6A	0.378442	0.577279
NOTCH1	0.378442	0.577279
NF1	0.381101	0.577279
ABL2	0.387352	0.577279
ACVR1B	0.387352	0.577279
ADGRA2	0.387352	0.577279
AMER1	0.387352	0.577279
ARFRP1	0.387352	0.577279
BCL2L11	0.387352	0.577279
BCL2L2	0.387352	0.577279
BCORL1	0.387352	0.577279
BTK	0.387352	0.577279
CALR	0.387352	0.577279
CARNS1	0.387352	0.577279
CASKIN1	0.387352	0.577279
CBL	0.387352	0.577279
CHD2	0.387352	0.577279
COP1	0.387352	0.577279
CTNNA1	0.387352	0.577279
CUX1	0.387352	0.577279
CYLD	0.387352	0.577279
DDR2	0.387352	0.577279
DDX41	0.387352	0.577279
DNASE1	0.387352	0.577279
EIF5A	0.387352	0.577279
EMSY	0.387352	0.577279
ETS1	0.387352	0.577279
ETV5	0.387352	0.577279
FAM46C	0.387352	0.577279
FANCF	0.387352	0.577279
FGF5	0.387352	0.577279
FLCN	0.387352	0.577279
GABRA6	0.387352	0.577279
GATA4	0.387352	0.577279
H3F3	0.387352	0.577279
HIST1H2AD	0.387352	0.577279
HIST1H2BB	0.387352	0.577279
HOXB13	0.387352	0.577279
HSD3B1	0.387352	0.577279
IKBKE	0.387352	0.577279
INPP4A	0.387352	0.577279
KDM5A	0.387352	0.577279
KEL	0.387352	0.577279
MAGI2	0.387352	0.577279
MAP3K4	0.387352	0.577279
MLH1	0.387352	0.577279
MLLT3	0.387352	0.577279
MPL	0.387352	0.577279
MST1R	0.387352	0.577279
MYB	0.387352	0.577279
NFE2L2	0.387352	0.577279
NTRK1	0.387352	0.577279
NUTM1	0.387352	0.577279
PLCG2	0.387352	0.577279
POLD1	0.387352	0.577279
PPARG	0.387352	0.577279
PPP2R1A	0.387352	0.577279
PPP2R2A	0.387352	0.577279
PREX2	0.387352	0.577279
PRKN	0.387352	0.577279
RAD51D	0.387352	0.577279
RAF1	0.387352	0.577279
REL	0.387352	0.577279
RPS6KB1	0.387352	0.577279
SDHA	0.387352	0.577279
SHQ1	0.387352	0.577279
SMC1A	0.387352	0.577279
STAG1	0.387352	0.577279
STAT4	0.387352	0.577279
STAT5A	0.387352	0.577279
STAT5B	0.387352	0.577279
TAF1	0.387352	0.577279
TFE3	0.387352	0.577279
TGFBR2	0.387352	0.577279
TOP2A	0.387352	0.577279
TRAF7	0.387352	0.577279
TSC1	0.387352	0.577279
WT1	0.387352	0.577279
XIAP	0.387352	0.577279
XPO1	0.387352	0.577279
XRCC2	0.387352	0.577279
BCOR	0.435216	0.644455
PIK3CA	0.485414	0.714207
ERBB3	0.490214	0.716705
BRCA2	0.545386	0.772013
ASXL2	0.561464	0.772013
BRIP1	0.561464	0.772013
ERCC2	0.561464	0.772013
MYCN	0.561464	0.772013
PIK3R3	0.561464	0.772013
PTPRT	0.561464	0.772013
SMARCA4	0.561464	0.772013
SPOP	0.561464	0.772013
TCF7L2	0.561464	0.772013
ASXL1	0.642155	0.872575
RB1	0.642155	0.872575
ATR	0.679601	0.91272
FAT1	0.679601	0.91272
ZFHX3	0.714633	0.954221
EP300	0.737928	0.979664
ARID1A	0.754208	0.989897
TBX3	0.754208	0.989897
CDH1	0.802835	1
ALK	1	1
APC	1	1
ARAF	1	1
ATM	1	1
BAP1	1	1
BCL6	1	1
BRD4	1	1
CARD11	1	1
CDKN1A	1	1
CDKN2A	1	1
EGFR	1	1
EIF4A2	1	1
EPHA7	1	1
EPHB1	1	1
ERCC4	1	1
FLT1	1	1
FLT3	1	1
FOXA1	1	1
FOXL2	1	1
GRIN2A	1	1
HIST3H3	1	1
IDH2	1	1
IGF1	1	1
IRS2	1	1
JAK1	1	1
KDM5C	1	1
KIT	1	1
LATS1	1	1
MAP3K13	1	1
MED12	1	1
MSH6	1	1
NF2	1	1
NOTCH2	1	1
PAK1	1	1
PIK3CB	1	1
PIK3CD	1	1
PIK3R1	1	1
POLE	1	1
PTCH1	1	1
PTPRS	1	1
RAD51C	1	1
RASA1	1	1
RECQL4	1	1
RHEB	1	1
RNF43	1	1
ROS1	1	1
RPTOR	1	1
SETD2	1	1
SF3B1	1	1
SH2B3	1	1
SMAD2	1	1
STAG2	1	1
TET1	1	1
ZRSR2	1	1

## Sheet: HLBCvs3MC
gene	p,value	p,adj
TP53	2.90273e-05	0.00670531
CDK12	0.00221989	0.00705327
SPEN	0.00221989	0.00705327
CBFB	0.00618232	0.0470531
GNAS	0.0958924	1
PRKDC	0.0958924	1
ANKRD11	0.171933	1
ATRX	0.171933	1
CCND3	0.171933	1
GNAS	0.171933	1
JAK3	0.171933	1
PALB2	0.171933	1
RICTOR	0.171933	1
SETBP1	0.171933	1
EPHA7	0.251614	1
FLT4	0.251614	1
FOXL2	0.251614	1
JAK1	0.251614	1
PRDM1	0.251614	1
RUNX1	0.251614	1
ERBB2	0.271974	1
PTEN	0.272462	1
BCOR	0.302902	1
CHD4	0.302902	1
CTCF	0.302902	1
MAP2K4	0.302902	1
NBN	0.302902	1
PDGFRA	0.302902	1
PLK2	0.302902	1
RANBP2	0.302902	1
FAT1	0.394981	1
NCOR1	0.426353	1
PIK3CA	0.454265	1
GATA3	0.478191	1
ARID2	0.550968	1
BCR	0.550968	1
DICER1	0.550968	1
EGFR	0.550968	1
ESR1	0.550968	1
FANCA	0.550968	1
FANCC	0.550968	1
FOXA1	0.550968	1
GATA1	0.550968	1
IGF1R	0.550968	1
KAT6A	0.550968	1
KDM5C	0.550968	1
LRP1B	0.550968	1
MED12	0.550968	1
MSH3	0.550968	1
NF2	0.550968	1
NOTCH1	0.550968	1
PAK1	0.550968	1
PIK3C3	0.550968	1
PIK3CD	0.550968	1
PTCH1	0.550968	1
RAD51C	0.550968	1
RASA1	0.550968	1
RECQL4	0.550968	1
RPS6KA4	0.550968	1
SH2B3	0.550968	1
SLIT2	0.550968	1
SLX4	0.550968	1
SOX17	0.550968	1
TET1	0.550968	1
APC	0.59807	1
MSH6	0.59807	1
MSH2	0.663879	1
NF1	0.663879	1
CDH1	0.729604	1
MAP3K1	0.773895	1
ABL2	1	1
ACVR1B	1	1
ADGRA2	1	1
AKT1	1	1
ALK	1	1
AMER1	1	1
ARAF	1	1
ARFRP1	1	1
ARID1A	1	1
ARID1B	1	1
ASXL1	1	1
ASXL2	1	1
ATM	1	1
ATR	1	1
AXL	1	1
BAP1	1	1
BCL2L11	1	1
BCL2L2	1	1
BCL6	1	1
BCORL1	1	1
BRCA2	1	1
BRD4	1	1
BRIP1	1	1
BTK	1	1
CALR	1	1
CARD11	1	1
CARNS1	1	1
CASKIN1	1	1
CBL	1	1
CDKN1A	1	1
CDKN2A	1	1
CHD2	1	1
COP1	1	1
CREBBP	1	1
CTNNA1	1	1
CUX1	1	1
CYLD	1	1
DDR2	1	1
DDX41	1	1
DNASE1	1	1
DNMT3B	1	1
DOT1L	1	1
EIF4A2	1	1
EIF5A	1	1
EMSY	1	1
EP300	1	1
EPHB1	1	1
ERBB3	1	1
ERCC2	1	1
ERCC4	1	1
ETS1	1	1
ETV5	1	1
FAM46C	1	1
FANCD2	1	1
FANCF	1	1
FGF19	1	1
FGF2	1	1
FGF5	1	1
FLCN	1	1
FLT1	1	1
FLT3	1	1
FUBP1	1	1
GABRA6	1	1
GATA4	1	1
GRIN2A	1	1
H3F3	1	1
HIST1H2AD	1	1
HIST1H2BB	1	1
HIST3H3	1	1
HOXB13	1	1
HSD3B1	1	1
HSP90AA1	1	1
IDH2	1	1
IGF1	1	1
IKBKE	1	1
IL7R	1	1
INPP4A	1	1
IRS2	1	1
KDM5A	1	1
KDM6A	1	1
KEL	1	1
KIT	1	1
KMT2A	1	1
LAMP1	1	1
LATS1	1	1
LATS2	1	1
LZTR1	1	1
MAGI2	1	1
MAP3K13	1	1
MAP3K4	1	1
MGA	1	1
MLH1	1	1
MLLT3	1	1
MPL	1	1
MST1R	1	1
MYB	1	1
MYCN	1	1
NFE2L2	1	1
NOTCH2	1	1
NOTCH3	1	1
NOTCH4	1	1
NRG1	1	1
NTRK1	1	1
NUTM1	1	1
PIK3CB	1	1
PIK3R1	1	1
PIK3R3	1	1
PLCG2	1	1
POLD1	1	1
POLE	1	1
PPARG	1	1
PPP2R1A	1	1
PPP2R2A	1	1
PREX2	1	1
PRKN	1	1
PTPRS	1	1
PTPRT	1	1
RAD51D	1	1
RAF1	1	1
RB1	1	1
REL	1	1
RHEB	1	1
RIT1	1	1
RNF43	1	1
ROS1	1	1
RPS6KB1	1	1
RPTOR	1	1
RUNX1T1	1	1
SDHA	1	1
SDHD	1	1
SETD2	1	1
SF3B1	1	1
SHQ1	1	1
SMAD2	1	1
SMARCA4	1	1
SMC1A	1	1
SPOP	1	1
SPTA1	1	1
STAG1	1	1
STAG2	1	1
STAT4	1	1
STAT5A	1	1
STAT5B	1	1
TAF1	1	1
TBX3	1	1
TCF7L2	1	1
TFE3	1	1
TGFBR2	1	1
TMEM127	1	1
TOP2A	1	1
TRAF7	1	1
TSC1	1	1
TSHR	1	1
WT1	1	1
XIAP	1	1
XPO1	1	1
XRCC2	1	1
YES1	1	1
ZFHX3	1	1
ZNF217	1	1
ZRSR2	1	1

## Sheet: HLBC1vs0UC
gene	p.value	p.adj
BCR	0.000170483	0.0350342
CCND3	0.000170483	0.216575
GNAS	0.00302398	0.216575
KAT6A	0.00316168	0.216575
LRP1B	0.00316168	0.216575
SPTA1	0.00316168	0.216575
DICER1	0.00781834	0.459048
BRD4	0.00914408	0.469777
CTCF	0.0124097	0.478129
MSH2	0.017633	0.478129
RPS6KA4	0.017633	0.478129
ASXL1	0.0553617	0.478129
JAK3	0.0553617	0.478129
CDH1	0.0553617	0.478129
BARD1	0.0553617	0.478129
TCF7L2	0.0553617	0.478129
CDK12	0.0553617	0.478129
FANCA	0.0553617	0.478129
ACVR1B	0.0570033	0.478129
CARNS1	0.0570033	0.478129
CHD4	0.0570033	0.478129
COP1	0.0570033	0.478129
CTNNA1	0.0570033	0.478129
CUX1	0.0570033	0.478129
DDX41	0.0570033	0.478129
EIF5A	0.0570033	0.478129
EMSY	0.0570033	0.478129
ETS1	0.0570033	0.478129
ETV5	0.0570033	0.478129
FGF2	0.0570033	0.478129
GATA1	0.0570033	0.478129
GATA4	0.0570033	0.478129
H3F3	0.0570033	0.478129
HIST1H2AD	0.0570033	0.478129
HIST1H2BB	0.0570033	0.478129
HSD3B1	0.0570033	0.478129
IGF1	0.0570033	0.478129
KEL	0.0570033	0.478129
LZTR1	0.0570033	0.478129
MLLT3	0.0570033	0.478129
MPL	0.0570033	0.478129
NRG1	0.0570033	0.478129
PPP2R2A	0.0570033	0.478129
PRKDC	0.0570033	0.478129
RAD51C	0.0570033	0.478129
RANBP2	0.0570033	0.478129
SETBP1	0.0570033	0.478129
TOP2A	0.0570033	0.478129
ZNF217	0.0570033	0.478129
TP53	0.0683851	0.562125
PIK3R1	0.0877007	0.698186
MGA	0.0883349	0.698186
MAP2K4	0.099237	0.755639
MLL3	0.0992811	0.755639
RAD51D	0.110845	0.785469
RAF1	0.110845	0.785469
SLX4	0.110845	0.785469
STAT5B	0.110845	0.785469
SPEN	0.124046	0.864114
TBX3	0.130848	0.89631
BCL2L11	0.161695	0.93601
BCL6	0.161695	0.93601
ERCC2	0.161695	0.93601
FLCN	0.161695	0.93601
FUBP1	0.161695	0.93601
MYCN	0.161695	0.93601
NBN	0.161695	0.93601
NTRK1	0.161695	0.93601
RHEB	0.161695	0.93601
XIAP	0.161695	0.93601
YES1	0.161695	0.93601
ZFHX3	0.187095	1
ERBB3	0.20847	1
BRCA2	0.209523	1
MLH1	0.209716	1
PIK3C3	0.209716	1
SHQ1	0.209716	1
TRAF7	0.209716	1
ESR1	0.23989	1
RB1	0.249038	1
ZRSR2	0.25506	1
CBFB	0.273809	1
ALK	0.297873	1
ARAF	0.297873	1
IGF1R	0.297873	1
KDM5A	0.297873	1
RECQL4	0.297873	1
TSC1	0.297873	1
TSHR	0.297873	1
BCOR	0.338291	1
DOT1L	0.338291	1
ERCC4	0.338291	1
FANCC	0.338291	1
FLT1	0.338291	1
IRS2	0.338291	1
PLK2	0.338291	1
XPO1	0.338291	1
AXL	0.376446	1
DDR2	0.376446	1
PTPRS	0.376446	1
CARD11	0.41246	1
GRIN2A	0.41246	1
LATS2	0.41246	1
MAP3K13	0.41246	1
SMARCA4	0.41246	1
BRIP1	0.44645	1
SETD2	0.44645	1
ANKRD11	0.478526	1
EPHB1	0.478526	1
PTEN	0.50179	1
APC	0.508794	1
ARID1B	0.508794	1
ASXL2	0.508794	1
JAK1	0.508794	1
KDM6A	0.508794	1
MED12	0.508794	1
POLE	0.508794	1
ROS1	0.508794	1
TET1	0.508794	1
RICTOR	0.537353	1
STAG2	0.537353	1
ATRX	0.589712	1
EP300	0.589712	1
MAP3K1	0.605032	1
NOTCH2	0.613685	1
ARID2	0.615623	1
RUNX1	0.615623	1
NOTCH1	0.616191	1
FOXA1	0.647402	1
ERBB2	0.713011	1
ARID1A	0.713086	1
AKT1	0.713449	1
PIK3CA	0.721243	1
GATA3	0.796031	1
ABL1	1	1
ACVR1	1	1
AKT2	1	1
AKT3	1	1
ALOX12B	1	1
AMER1	1	1
AR	1	1
ARID5B	1	1
ATM	1	1
ATR	1	1
AURKA	1	1
AXIN1	1	1
AXIN2	1	1
B2M	1	1
BAP1	1	1
BIRC3	1	1
BLM	1	1
BMPR1A	1	1
BRAF	1	1
BRCA1	1	1
BTK	1	1
CALR	1	1
CBL	1	1
CCND1	1	1
CCND2	1	1
CD274	1	1
CD276	1	1
CD79A	1	1
CDC42	1	1
CDC73	1	1
CDK4	1	1
CDK6	1	1
CDK8	1	1
CDKN1A	1	1
CDKN1B	1	1
CDKN2A	1	1
CDKN2Ap14ARF	1	1
CDKN2Ap16INK4A	1	1
CEBPA	1	1
CHEK2	1	1
CIC	1	1
CREBBP	1	1
CRLF2	1	1
CSDE1	1	1
CSF1R	1	1
CTNNB1	1	1
CUL3	1	1
CXCR4	1	1
DAXX	1	1
DCUN1D1	1	1
DIS3	1	1
DNAJB1	1	1
DNMT1	1	1
DNMT3A	1	1
DNMT3B	1	1
DROSHA	1	1
E2F3	1	1
EGFL7	1	1
EGFR	1	1
EIF4A2	1	1
EPAS1	1	1
EPCAM	1	1
EPHA3	1	1
EPHA5	1	1
EPHA7	1	1
ERBB4	1	1
ERCC3	1	1
ERCC5	1	1
ERF	1	1
ERG	1	1
ERRFI1	1	1
ETV1	1	1
ETV6	1	1
EZH2	1	1
FAT1	1	1
FBXW7	1	1
FGF3	1	1
FGF4	1	1
FGFR1	1	1
FGFR2	1	1
FGFR3	1	1
FGFR4	1	1
FH	1	1
FIP1L1	1	1
FLT3	1	1
FLT4	1	1
FOXO1	1	1
FOXP1	1	1
FYN	1	1
GEN_01	1	1
GLI1	1	1
GPS2	1	1
GREM1	1	1
GSK3B	1	1
H3F3C	1	1
HGF	1	1
HIST1H1C	1	1
HIST1H2BD	1	1
HIST1H3A	1	1
HIST1H3B	1	1
HIST1H3D	1	1
HIST1H3F	1	1
HIST1H3G	1	1
HIST1H3I	1	1
HIST1H3J	1	1
HIST3H3	1	1
HLA-A	1	1
HNF1A	1	1
HRAS	1	1
ID3	1	1
IDH1	1	1
IDH2	1	1
IFNGR1	1	1
IKBKE	1	1
IKZF1	1	1
IL7R	1	1
INHA	1	1
INPP4A	1	1
INPP4B	1	1
INPPL1	1	1
INSR	1	1
IRF4	1	1
IRS1	1	1
JAK2	1	1
JUN	1	1
KDM5C	1	1
KDR	1	1
KEAP1	1	1
KIT	1	1
KLF4	1	1
KMT2C	1	1
KNSTRN	1	1
KRAS	1	1
LATS1	1	1
LMO1	1	1
MALT1	1	1
MAP2K1	1	1
MAP2K2	1	1
MAPK1	1	1
MAPK3	1	1
MAX	1	1
MDC1	1	1
MDM2	1	1
MDM4	1	1
MEF2B	1	1
MEN1	1	1
MET	1	1
MITF	1	1
MLL	1	1
MLL2	1	1
MLL4	1	1
MRE11A	1	1
MSH3	1	1
MSH6	1	1
MSI1	1	1
MST1	1	1
MST1R	1	1
MTOR	1	1
MUTYH	1	1
MYC	1	1
MYCL1	1	1
MYD88	1	1
MYOD1	1	1
NCOA3	1	1
NCOR1	1	1
NEGR1	1	1
NF1	1	1
NF2	1	1
NFE2L2	1	1
NFKBIA	1	1
NKX2-1	1	1
NKX3-1	1	1
NOTCH3	1	1
NOTCH4	1	1
NRAS	1	1
NSD1	1	1
NTRK2	1	1
NTRK3	1	1
NUP93	1	1
PAK1	1	1
PAK7	1	1
PALB2	1	1
PARK2	1	1
PARP1	1	1
PAX5	1	1
PBRM1	1	1
PDCD1	1	1
PDGFRA	1	1
PDGFRB	1	1
PGR	1	1
PHOX2B	1	1
PIK3C2G	1	1
PIK3CB	1	1
PIK3CD	1	1
PIK3CG	1	1
PIK3R2	1	1
PIK3R3	1	1
PIM1	1	1
PLCG2	1	1
PMS1	1	1
PMS2	1	1
PNRC1	1	1
POLD1	1	1
PPARG	1	1
PPM1D	1	1
PPP2R1A	1	1
PPP6C	1	1
PRDM1	1	1
PRDM14	1	1
PREX2	1	1
PRKAR1A	1	1
PTCH1	1	1
PTPN11	1	1
PTPRD	1	1
PTPRT	1	1
RAC1	1	1
RAD21	1	1
RAD50	1	1
RAD51B	1	1
RAD52	1	1
RAD54L	1	1
RARA	1	1
RASA1	1	1
RBM10	1	1
REL	1	1
RET	1	1
RFWD2	1	1
RHOA	1	1
RNF43	1	1
RPTOR	1	1
RRAS2	1	1
SDHA	1	1
SDHB	1	1
SESN3	1	1
SF3B1	1	1
SH2D1A	1	1
SMAD2	1	1
SMAD4	1	1
SMARCB1	1	1
SMARCD1	1	1
SMO	1	1
SOCS1	1	1
SOS1	1	1
SOX17	1	1
SOX2	1	1
SOX9	1	1
SPOP	1	1
SPRED1	1	1
SRC	1	1
SRSF2	1	1
STAT3	1	1
STAT5A	1	1
STK11	1	1
STK40	1	1
SUFU	1	1
SUZ12	1	1
SYK	1	1
TAP2	1	1
TCEB1	1	1
TEK	1	1
TERT	1	1
TET2	1	1
TGFBR1	1	1
TGFBR2	1	1
TMEM127	1	1
TNFAIP3	1	1
TNFRSF14	1	1
TOP1	1	1
TP63	1	1
TRAF2	1	1
TSC2	1	1
U2AF1	1	1
UPF1	1	1
VHL	1	1
WHSC1L1	1	1
WT1	1	1
YAP1	1	1

## Sheet: HLBC1vs0MC
gene	p.value	p.adj
BCR	0.00066714	0.118083
CCND3	0.00066714	0.118083
GNAS	0.00250306	0.295361
DICER1	0.00587049	0.308527
BARD1	0.00784391	0.308527
BRD4	0.00784391	0.308527
KAT6A	0.00784391	0.308527
LRP1B	0.00784391	0.308527
SPTA1	0.00784391	0.308527
CTCF	0.0114504	0.405343
MSH2	0.051322	0.504274
RPS6KA4	0.051322	0.504274
PIK3R1	0.051322	0.504274
ASXL1	0.051322	0.504274
CDK12	0.051322	0.504274
FANCA	0.051322	0.504274
TCF7L2	0.051322	0.504274
SPEN	0.051322	0.504274
CDH1	0.0658406	0.504274
JAK3	0.0659061	0.504274
ACVR1B	0.0897436	0.504274
BCL6	0.0897436	0.504274
CARNS1	0.0897436	0.504274
CHD4	0.0897436	0.504274
COP1	0.0897436	0.504274
CTNNA1	0.0897436	0.504274
CUX1	0.0897436	0.504274
DDX41	0.0897436	0.504274
EIF5A	0.0897436	0.504274
EMSY	0.0897436	0.504274
ERCC2	0.0897436	0.504274
ETS1	0.0897436	0.504274
ETV5	0.0897436	0.504274
FGF2	0.0897436	0.504274
FUBP1	0.0897436	0.504274
GATA1	0.0897436	0.504274
GATA4	0.0897436	0.504274
H3F3	0.0897436	0.504274
HIST1H2AD	0.0897436	0.504274
HIST1H2BB	0.0897436	0.504274
HSD3B1	0.0897436	0.504274
IGF1	0.0897436	0.504274
KEL	0.0897436	0.504274
LZTR1	0.0897436	0.504274
MAP3K13	0.0897436	0.504274
MLLT3	0.0897436	0.504274
MPL	0.0897436	0.504274
NRG1	0.0897436	0.504274
NTRK1	0.0897436	0.504274
PIK3C3	0.0897436	0.504274
PPP2R2A	0.0897436	0.504274
PRKDC	0.0897436	0.504274
RAD51C	0.0897436	0.504274
RAD51D	0.0897436	0.504274
RAF1	0.0897436	0.504274
RANBP2	0.0897436	0.504274
SETBP1	0.0897436	0.504274
SLX4	0.0897436	0.504274
STAT5B	0.0897436	0.504274
TOP2A	0.0897436	0.504274
TRAF7	0.0897436	0.504274
XIAP	0.0897436	0.504274
ZNF217	0.0897436	0.504274
MAP2K4	0.101384	0.560778
BRCA2	0.12126	0.660398
TBX3	0.123539	0.662619
ESR1	0.15364	0.809772
MGA	0.155549	0.809772
BCL2L11	0.171643	0.832352
MLH1	0.171643	0.832352
MYCN	0.171643	0.832352
SHQ1	0.171643	0.832352
YES1	0.171643	0.832352
ERBB3	0.18906	0.892365
ZFHX3	0.18906	0.892365
MLL3	0.23827	1
ARAF	0.246366	1
FLCN	0.246366	1
KDM5A	0.246366	1
NBN	0.246366	1
RECQL4	0.246366	1
RHEB	0.246366	1
XPO1	0.246366	1
ZRSR2	0.246366	1
ALK	0.314524	1
ANKRD11	0.314524	1
BCOR	0.314524	1
ERCC4	0.314524	1
JAK1	0.314524	1
TSC1	0.314524	1
CBFB	0.362984	1
APC	0.376679	1
AXL	0.376679	1
BRIP1	0.376679	1
DDR2	0.376679	1
FANCC	0.376679	1
FLT1	0.376679	1
IGF1R	0.376679	1
PLK2	0.376679	1
SMARCA4	0.376679	1
PTEN	0.407991	1
CREBBP	0.433344	1
DOT1L	0.433344	1
EPHB1	0.433344	1
GRIN2A	0.433344	1
IRS2	0.433344	1
KDM6A	0.433344	1
RICTOR	0.433344	1
SETD2	0.433344	1
TET1	0.433344	1
TSHR	0.433344	1
ARID1B	0.484993	1
ASXL2	0.484993	1
ATRX	0.484993	1
CARD11	0.484993	1
LATS2	0.484993	1
PTPRS	0.484993	1
ROS1	0.484993	1
NOTCH2	0.532056	1
POLE	0.532056	1
STAG2	0.532056	1
EP300	0.57493	1
MED12	0.57493	1
PIK3CA	0.588091	1
ATR	0.609516	1
RUNX1	0.609516	1
RB1	0.61162	1
FOXA1	0.634385	1
TP53	0.680744	1
AKT1	0.710825	1
MAP3K1	0.78454	1
ABL1	1	1
ACVR1	1	1
AKT2	1	1
AKT3	1	1
ALOX12B	1	1
AMER1	1	1
AR	1	1
ARID1A	1	1
ARID2	1	1
ARID5B	1	1
ATM	1	1
AURKA	1	1
AXIN2	1	1
B2M	1	1
BAP1	1	1
BIRC3	1	1
BLM	1	1
BMPR1A	1	1
BRAF	1	1
BRCA1	1	1
BTK	1	1
CALR	1	1
CCND1	1	1
CCND2	1	1
CD274	1	1
CD276	1	1
CDC42	1	1
CDC73	1	1
CDK4	1	1
CDK6	1	1
CDK8	1	1
CDKN1A	1	1
CDKN1B	1	1
CDKN2A	1	1
CDKN2Ap14ARF	1	1
CDKN2Ap16INK4A	1	1
CEBPA	1	1
CHEK2	1	1
CIC	1	1
CSF1R	1	1
CTNNB1	1	1
DCUN1D1	1	1
DIS3	1	1
DNAJB1	1	1
DNMT1	1	1
DNMT3A	1	1
DNMT3B	1	1
EGFL7	1	1
EGFR	1	1
EIF4A2	1	1
EPAS1	1	1
EPHA3	1	1
EPHA5	1	1
ERBB2	1	1
ERBB4	1	1
ERCC3	1	1
ERCC5	1	1
ERF	1	1
ERG	1	1
ERRFI1	1	1
ETV1	1	1
ETV6	1	1
EZH2	1	1
FAT1	1	1
FBXW7	1	1
FGF4	1	1
FGFR1	1	1
FGFR2	1	1
FGFR3	1	1
FGFR4	1	1
FIP1L1	1	1
FLT3	1	1
FLT4	1	1
FOXO1	1	1
FOXP1	1	1
FYN	1	1
GATA3	1	1
GEN1_01	1	1
GLI1	1	1
GPS2	1	1
GSK3B	1	1
HGF	1	1
HIST1H1C	1	1
HIST1H3A	1	1
HIST1H3B	1	1
HIST1H3D	1	1
HIST1H3F	1	1
HIST1H3G	1	1
HIST1H3I	1	1
HIST3H3	1	1
HNF1A	1	1
HRAS	1	1
IDH1	1	1
IDH2	1	1
IFNGR1	1	1
IKBKE	1	1
IKZF1	1	1
IL7R	1	1
INPP4A	1	1
INSR	1	1
IRF4	1	1
IRS1	1	1
JAK2	1	1
JUN	1	1
KDM5C	1	1
KDR	1	1
KIT	1	1
KLF4	1	1
KMT2C	1	1
KNSTRN	1	1
KRAS	1	1
LMO1	1	1
MALT1	1	1
MAPK1	1	1
MDC1	1	1
MDM2	1	1
MDM4	1	1
MEN1	1	1
MET	1	1
MITF	1	1
MLL	1	1
MLL2	1	1
MLL4	1	1
MRE11A	1	1
MSH3	1	1
MSH6	1	1
MST1	1	1
MST1R	1	1
MTOR	1	1
MUTYH	1	1
MYC	1	1
MYD88	1	1
MYOD1	1	1
NCOA3	1	1
NCOR1	1	1
NF1	1	1
NFE2L2	1	1
NFKBIA	1	1
NKX2-1	1	1
NOTCH1	1	1
NOTCH3	1	1
NOTCH4	1	1
NRAS	1	1
NSD1	1	1
NTRK3	1	1
NUP93	1	1
PAK1	1	1
PAK7	1	1
PALB2	1	1
PARK2	1	1
PARP1	1	1
PAX5	1	1
PBRM1	1	1
PDCD1	1	1
PDGFRA	1	1
PDGFRB	1	1
PGR	1	1
PHOX2B	1	1
PIK3C2G	1	1
PIK3CB	1	1
PIK3CG	1	1
PIK3R2	1	1
PIK3R3	1	1
PIM1	1	1
PLCG2	1	1
PNRC1	1	1
POLD1	1	1
PPARG	1	1
PPM1D	1	1
PPP2R1A	1	1
PRDM1	1	1
PRDM14	1	1
PTCH1	1	1
PTPN11	1	1
PTPRD	1	1
PTPRT	1	1
RAC1	1	1
RAD50	1	1
RAD51B	1	1
RAD54L	1	1
RARA	1	1
RASA1	1	1
RBM10	1	1
REL	1	1
RET	1	1
RFWD2	1	1
RHOA	1	1
RNF43	1	1
RPTOR	1	1
RRAS2	1	1
SDHA	1	1
SDHB	1	1
SESN3	1	1
SF3B1	1	1
SH2D1A	1	1
SMAD2	1	1
SMAD4	1	1
SMARCD1	1	1
SMO	1	1
SOCS1	1	1
SOX17	1	1
SOX2	1	1
SOX9	1	1
SPOP	1	1
SPRED1	1	1
SRSF2	1	1
STAT5A	1	1
STK11	1	1
SYK	1	1
TCEB1	1	1
TEK	1	1
TERT	1	1
TET2	1	1
TGFBR2	1	1
TNFRSF14	1	1
TP63	1	1
TRAF2	1	1
TSC2	1	1
UPF1	1	1
VHL	1	1
WHSC1L1	1	1
WT1	1	1
YAP1	1	1
REL	1	1
RET	1	1
RFWD2	1	1
RHOA	1	1
RNF43	1	1
RPTOR	1	1
RRAS2	1	1
SDHA	1	1
SDHB	1	1
SESN3	1	1
SETBP1	1	1
SF3B1	1	1
SH2D1A	1	1
SMAD2	1	1
SMAD4	1	1
SMARCB1	1	1
SMARCD1	1	1
SMO	1	1
SOCS1	1	1
SOS1	1	1
SOX17	1	1
SOX2	1	1
SOX9	1	1
SPOP	1	1
SPRED1	1	1
SPTA1	1	1
SRC	1	1
SRSF2	1	1
STAT3	1	1
STAT5A	1	1
STK11	1	1
STK40	1	1
SUFU	1	1
SUZ12	1	1
SYK	1	1
TAP2	1	1
TCEB1	1	1
TEK	1	1
TERT	1	1
TET2	1	1
TGFBR1	1	1
TGFBR2	1	1
TMEM127	1	1
TNFAIP3	1	1
TNFRSF14	1	1
TOP1	1	1
TOP2A	1	1
TP63	1	1
TRAF2	1	1
TSC2	1	1
U2AF1	1	1
UPF1	1	1
VHL	1	1
WHSC1L1	1	1
WT1	1	1
YAP1	1	1
ZNF217	1	1

## Sheet: HLBC1vs3UC
gene	p,value	p,adj
TP53	2.12251e-05	0.00590057
MAP2K4	0.000442329	0.0135674
CBFB	0.00677815	0.0498532
JAK3	0.00677815	0.0498532
MSH2	0.0118157	1
TCF7L2	0.0118157	1
TBX3	0.0118157	1
PTEN	0.0118157	1
GATA3	0.0141744	1
ASXL1	0.0155282	1
MGA	0.0155282	1
PIK3R1	0.165415	1
MLL2	0.212592	1
MLL3	0.214653	1
BRD4	0.229314	1
FOXA1	0.305348	1
ZFHX3	0.305348	1
ARAF	0.335283	1
ARID1B	0.335283	1
ASXL2	0.335283	1
ATRX	0.335283	1
BRIP1	0.335283	1
CREBBP	0.335283	1
ERCC2	0.335283	1
ERCC4	0.335283	1
IGF1	0.335283	1
MAP3K13	0.335283	1
MYCN	0.335283	1
NOTCH2	0.335283	1
POLE	0.335283	1
RAD51C	0.335283	1
RHEB	0.335283	1
SMARCA4	0.335283	1
ZRSR2	0.335283	1
FLT4	0.352539	1
BRCA2	0.370449	1
MAP3K1	0.428287	1
ANKRD11	0.459033	1
BCL6	0.459033	1
ESR1	0.459033	1
FLT1	0.459033	1
IRS2	0.459033	1
KDM6A	0.459033	1
MED12	0.459033	1
SETD2	0.459033	1
CDH1	0.468341	1
PIK3CA	0.545328	1
ALK	0.560284	1
APC	0.560284	1
BCOR	0.560284	1
CARD11	0.560284	1
EPHB1	0.560284	1
FAT1	0.560284	1
GRIN2A	0.560284	1
JAK1	0.560284	1
STAG2	0.560284	1
TERT	0.586288	1
ARID2	0.594786	1
PRDM1	0.594786	1
PTPRD	0.594786	1
RUNX1	0.594786	1
TSC2	0.594786	1
ERBB3	0.641382	1
NF1	0.692433	1
ACVR1B	1	1
AKT1	1	1
AR	1	1
ARID1A	1	1
ARID5B	1	1
ATM	1	1
ATR	1	1
AXIN1	1	1
AXIN2	1	1
AXL	1	1
BAP1	1	1
BARD1	1	1
BBC3	1	1
BCL2L11	1	1
BCR	1	1
BLM	1	1
BMPR1A	1	1
BRCA1	1	1
CARNS1	1	1
CCND2	1	1
CCND3	1	1
CD276	1	1
CD79A	1	1
CDC73	1	1
CDK12	1	1
CDK8	1	1
CDKN1A	1	1
CDKN1B	1	1
CDKN2A	1	1
CDKN2Ap14ARF	1	1
CDKN2Ap16INK4A	1	1
CDKN2B	1	1
CHD4	1	1
CHEK2	1	1
CIC	1	1
COP1	1	1
CTCF	1	1
CTLA4	1	1
CTNNA1	1	1
CUX1	1	1
DDR2	1	1
DDX41	1	1
DICER1	1	1
DNAJB1	1	1
DNMT1	1	1
DNMT3A	1	1
DOT1L	1	1
E2F3	1	1
EED	1	1
EGFR	1	1
EIF4A2	1	1
EIF5A	1	1
EMSY	1	1
EP300	1	1
EPCAM	1	1
EPHA5	1	1
EPHA7	1	1
ERBB2	1	1
ERBB4	1	1
ERCC5	1	1
ERG	1	1
ETS1	1	1
ETV1	1	1
ETV5	1	1
FANCA	1	1
FANCC	1	1
FBXW7	1	1
FGF2	1	1
FGF4	1	1
FGFR1	1	1
FGFR2	1	1
FGFR3	1	1
FGFR4	1	1
FLCN	1	1
FLT3	1	1
FOXL2	1	1
FUBP1	1	1
GATA1	1	1
GATA2	1	1
GATA4	1	1
GNAS	1	1
H3F3	1	1
H3F3C	1	1
HGF	1	1
HIST1H1C	1	1
HIST1H2AD	1	1
HIST1H2BB	1	1
HIST1H2BD	1	1
HIST1H3B	1	1
HIST1H3E	1	1
HIST1H3G	1	1
HIST1H3H	1	1
HIST3H3	1	1
HSD3B1	1	1
IDH1	1	1
IDH2	1	1
IFNGR1	1	1
IGF1R	1	1
IKZF1	1	1
INHBA	1	1
INPP4B	1	1
INSR	1	1
JAK2	1	1
KAT6A	1	1
KDM5A	1	1
KDM5C	1	1
KDR	1	1
KEL	1	1
KIT	1	1
KLF4	1	1
LATS1	1	1
LATS2	1	1
LRP1B	1	1
LZTR1	1	1
MALT1	1	1
MAP2K2	1	1
MAX	1	1
MCL1	1	1
MDC1	1	1
MEN1	1	1
MLH1	1	1
MLL	1	1
MLLT3	1	1
MPL	1	1
MSH6	1	1
MYC	1	1
NBN	1	1
NCOR1	1	1
NF2	1	1
NKX2-1	1	1
NOTCH1	1	1
NRG1	1	1
NSD1	1	1
NTRK1	1	1
NTRK2	1	1
NUP93	1	1
PAK1	1	1
PAK7	1	1
PARK2	1	1
PARP1	1	1
PBRM1	1	1
PDGFRA	1	1
PIK3C3	1	1
PIK3CB	1	1
PIK3CD	1	1
PIK3CG	1	1
PIK3R2	1	1
PIK3R3	1	1
PLK2	1	1
PPM1D	1	1
PPP2R2A	1	1
PRKDC	1	1
PTCH1	1	1
PTPN11	1	1
PTPRS	1	1
PTPRT	1	1
RAD21	1	1
RAD50	1	1
RAD51D	1	1
RAD52	1	1
RAF1	1	1
RANBP2	1	1
RARA	1	1
RASA1	1	1
RB1	1	1
RECQL4	1	1
RET	1	1
RFWD2	1	1
RHOA	1	1
RICTOR	1	1
RNF43	1	1
ROS1	1	1
RPS6KA4	1	1
RPTOR	1	1
SDHB	1	1
SETBP1	1	1
SF3B1	1	1
SH2B3	1	1
SH2D1A	1	1
SHQ1	1	1
SLX4	1	1
SMAD2	1	1
SMAD3	1	1
SMAD4	1	1
SMARCB1	1	1
SMO	1	1
SOS1	1	1
SOX17	1	1
SOX2	1	1
SOX9	1	1
SPEN	1	1
SPOP	1	1
SPRED1	1	1
SPTA1	1	1
SRC	1	1
SRSF2	1	1
STAT5B	1	1
STK11	1	1
SUFU	1	1
SYK	1	1
TET1	1	1
TET2	1	1
TGFBR1	1	1
TNFAIP3	1	1
TOP2A	1	1
TP63	1	1
TRAF7	1	1
TSC1	1	1
TSHR	1	1
UPF1	1	1
XIAP	1	1
XPO1	1	1
YES1	1	1
ZNF217	1	1

## Sheet: HLBC1vs3MC
gene	p,value	p,adj
TP53	0.00335655	0.00634388
MAP2K4	0.0070156	0.0134253
CBFB	0,O134380339787334	0.0501203
CDK12	0.17933	1
TBX3	0.234573	1
TSC2	0.259477	1
PIK3R1	0.305341	1
PTEN	0.305341	1
CDH1	0.391278	1
EPHA7	0.506318	1
FBXW7	0.506318	1
FGFR1	0.506318	1
FLT4	0.506318	1
FOXL2	0.506318	1
KLF4	0.506318	1
MSH6	0.506318	1
PRDM1	0.506318	1
PTPRD	0.506318	1
RARA	0.506318	1
RUNX1	0.506318	1
STK11	0.506318	1
TERT	0.506318	1
ASXL1	0.570314	1
MGA	0.570314	1
MSH2	0.570314	1
PIK3CA	0.628576	1
FAT1	0.634767	1
BRCA2	0.645554	1
ACVR1B	1	1
AKT1	1	1
ALK	1	1
ANKRD11	1	1
APC	1	1
AR	1	1
ARAF	1	1
ARID1A	1	1
ARID1B	1	1
ARID2	1	1
ASXL2	1	1
ATM	1	1
ATR	1	1
ATRX	1	1
AXIN2	1	1
AXL	1	1
BARD1	1	1
BCL2L11	1	1
BCL6	1	1
BCOR	1	1
BCR	1	1
BLM	1	1
BMPR1A	1	1
BRD4	1	1
BRIP1	1	1
CARD11	1	1
CARNS1	1	1
CBFB	1	1
CCND3	1	1
CDKN1B	1	1
CHD4	1	1
CHEK2	1	1
CIC	1	1
COP1	1	1
CREBBP	1	1
CTCF	1	1
CTNNA1	1	1
CUX1	1	1
DDR2	1	1
DDX41	1	1
DICER1	1	1
DNMT1	1	1
DNMT3A	1	1
DOT1L	1	1
EED	1	1
EGFR	1	1
EIF5A	1	1
EMSY	1	1
EP300	1	1
EPHB1	1	1
ERBB2	1	1
ERBB3	1	1
ERCC2	1	1
ERCC4	1	1
ESR1	1	1
ETS1	1	1
ETV5	1	1
FANCA	1	1
FANCC	1	1
FGF2	1	1
FGFR4	1	1
FLCN	1	1
FLT1	1	1
FOXA1	1	1
FUBP1	1	1
GATA1	1	1
GATA3	1	1
GATA4	1	1
GNAS	1	1
GRIN2A	1	1
H3F3	1	1
HIST1H2AD	1	1
HIST1H2BB	1	1
HIST1H2BD	1	1
HSD3B1	1	1
IGF1	1	1
IGF1R	1	1
INPP4B	1	1
INSR	1	1
IRS2	1	1
JAK1	1	1
JAK3	1	1
KAT6A	1	1
KDM5A	1	1
KDM5C	1	1
KDM6A	1	1
KDR	1	1
KEL	1	1
LATS2	1	1
LRP1B	1	1
LZTR1	1	1
MALT1	1	1
MAP2K2	1	1
MAP2K4	1	1
MAP3K1	1	1
MAP3K13	1	1
MED12	1	1
MEN1	1	1
MLH1	1	1
MLLT3	1	1
MPL	1	1
MYCN	1	1
NBN	1	1
NCOR1	1	1
NF1	1	1
NF2	1	1
NOTCH2	1	1
NRG1	1	1
NSD1	1	1
NTRK1	1	1
NTRK2	1	1
PAK1	1	1
PARP1	1	1
PIK3C3	1	1
PIK3CD	1	1
PIK3R2	1	1
PLK2	1	1
POLE	1	1
PPP2R2A	1	1
PRKDC	1	1
PTCH1	1	1
PTPRS	1	1
RAD51C	1	1
RAD51D	1	1
RAD52	1	1
RAF1	1	1
RANBP2	1	1
RASA1	1	1
RECQL4	1	1
RHEB	1	1
RHOA	1	1
RICTOR	1	1
ROS1	1	1
RPS6KA4	1	1
SDHB	1	1
SETBP1	1	1
SETD2	1	1
SH2B3	1	1
SH2D1A	1	1
SHQ1	1	1
SLX4	1	1
SMAD3	1	1
SMARCA4	1	1
SMO	1	1
SPEN	1	1
SPTA1	1	1
STAG2	1	1
STAT5B	1	1
TCF7L2	1	1
TET1	1	1
TGFBR1	1	1
TOP2A	1	1
TRAF7	1	1
TSC1	1	1
TSHR	1	1
XIAP	1	1
XPO1	1	1
YES1	1	1
ZFHX3	1	1
ZNF217	1	1
ZRSR2	1	1

[truncated: 11 more sheets: HLBC2Nvs0UC, HLBC2Nvs0MC, HLBC2NvsHLBC1, HLBC2NvsHLBC2E, HLBC2Nvs3MC, HLBC2Nvs3UC, HLBC2Evs0UC, HLBC2Evs0MC, HLBC2EvsHLBC1, HLBC2Evs3UC, HLBC2Evs3MC]
