# Supplementary material for: Integrative genomic and transcriptomic analyses illuminate the ontology of HER2-low breast carcinomas
Source: Genome Med. 2022 Aug 29;14:98. doi: 10.1186/s13073-022-01104-z (PMC9426037; doi:10.1186/s13073-022-01104-z)
Supplement: Supplementary file 7 — Additional file 7: Table S5. Comparisons for VC and VT. [file 13073_2022_1104_MOESM7_ESM.xlsx]

## Sheet: VC_HLBCvsUC
Table S5. Comparisons for VC and VT.
Dimension	Value	Missense	Frame_Shift_Del	Frame_Shift_Ins	In_Frame_Del	In_Frame_Ins	Nonsense_Mutation	Start_Lost
0_UC	Residuals	-3.30234844755933	2.27591798235776	-0.282124817701809	2.37461194413039	-0.373115951400542	2.0940455367527	-106124081153797
0_UC	p values	0.0268*	0.6398	1	0.4919	1	1	1
3_UC	Residuals	2.53225457304401	-1.57747681177208	-0.893678677647029	-1.78671005396264	0.323190158273278	-0.761735068269343	-0.332356291171758
3_UC	p values	0.3173	1	1	1	1	1	1
HLBC_MSCKK_UC	Residuals	0.244843953334362	-1.53601859316116	1.52686906082941	-1.03574423062619	-0.121666433696543	0.197333694467224	1.3294449784449
HLBC_MSCKK_UC	p values	1	1	1	1	1	1	1
HLBC_FPO	Residuals	2.90531802153576	0.389311619073577	-1.40941974455239	-0.510139516800744	0.569655470951662	-0.39540356584642	-0.206462238014793
HLBC_FPO	p values	0.1027	1	1	1	1	1	1

## Sheet: VC_HLBCvsMC
Dimension	Value	Missense	Frame_Shift_Del	Frame_Shift_Ins	In_Frame_Del	In_Frame_Ins	Nonsense_Mutation	Start_Lost
0_MC	Residuals	-3.10374391904527	1.14608414933043	1.78277264709884	1.54702914279401	-0.354794886545154	1.52473422635017	0.328411775604566
0_MC	p values	0.0535	1	1	1	1	1	1
3_MC	Residuals	-0.861925945978296	0.153146002884654	1.70600163761781	-0.63477424852564	1.91047518906151	-0.346016425047228	-0.465050041154167
3_MC	p values	1	1	1	1	1	1	1
HLBC_MSCKK_MC	Residuals	1.88159823812574	-1.69929631237898	-1.62246137057578	-1.43045267850655	-0.81853718327087	0.950051149782064	-0.504201941495712
HLBC_MSCKK_MC	p values	1	1	1	1	1	1	1
HLBC_FPO	Residuals	2.22663895361285	0.608644739387345	-1.29322040588406	0.186308479719142	0.409682600896359	-3.11241228353177	0.504945199129899
HLBC_FPO	p values	0.7272	1	1	1	1	0.052	1

## Sheet: VC_HLBC_DIVvsUC
Dimension	Value	Missense	Frame_Shift_Del	Frame_Shift_Ins	In_Frame_Del	In_Frame_Ins	Nonsense_Mutation	Start_Lost
0_UC	Residuals	-4.49624219251476	1.64370819090829	121723057317429	2.2637589761007	-0.657743568999545	1.22983925746995	-0.18057357463158
0_UC	p values	0.012*	1	1	0.8256	1	1	1
3_UC	Residuals	2.7079898308831	-204417858017605	-0.498911508907971	-2.09095866269281	0.298475069325847	-0.738088348182497	0.0538639796025627
3_UC	p values	0.2369	1	1	1	1	1	1
HLBC_1_FPO	Residuals	1.5551306300858	0.190888162945853	-1.94630130699179	0.230126891976876	182988731580817	-1.54048793799074	-0.56762694907816
HLBC_1_FPO	p values	1	1	1	1	1	1	1
HLBC_2E_FPO	Residuals	2.16163212863901	0.249520596469991	0.0746564456098033	-0.986312835131876	-0.476538883551938	-2.96018419968399	0.904472226565254
HLBC_2E_FPO	p values	1	1	1	1	1	0.1076	1
HLBC_2N_FPO	Residuals	1.27147002279621	-0.834035610303878	0.246079596396584	-0.515027216673667	-0.64594651757479	-0.803601044202693	-0.336598228688081
HLBC_2N_FPO	p values	1	1	1	1	1	1	1

## Sheet: VC_HLBC_DIVvsMC
Dimension	Value	Missense	Frame_Shift_Del	Frame_Shift_Ins	In_Frame_Del	In_Frame_Ins	Nonsense_Mutation	Start_Lost
0_MC	Residuals	-2.38902889348322	0.0554483767736049	0.924023920020515	0.762829060314216	-1.09945334323879	2.89375989124637	-0.707793959950453
0_MC	p values	0.5913	1	1	1	1	0.1332	1
3_MC	Residuals	-0.646961399411045	-0.170293582999555	135951059224172	-0.857158070565886	1.67182749344884	-0.205457484877204	122585106708672
3_MC	p values	1	1	1	1	1	1	1
HLBC_1_FPO	Residuals	142984684762737	0.23194466317357	-229733395320558	0.589406625079962	14787494644991	-1.1663910564508	-0.632394167309131
HLBC_1_FPO	p values	1	1	0.756	1	1	1	1
HLBC_2E_FPO	Residuals	2.03933569103026	0.302187844397469	-0.438701187695682	-0.686913336066018	-0.709984278726956	-2.61224754333063	0.734362180463394
HLBC_2E_FPO	p values	1	1	1	1	1	0.3148	1
HLBC_2N_FPO	Residuals	1.19011649939361	-0.822210528546752	-0.0131845531088699	-0.361282459801856	-0.71801351299925	-0.566325628370907	-0.369787862878543
HLBC_2N_FPO	p values	1	1	1	1	1	1	1

## Sheet: VT_HLBCvsUC
Dimension	Value	SNV	DEL	INS
0_UC	Residuals	-2.96672201159672	1.69929234465318	-0.0810605
0_UC	p values	0.0461*	0.2634	1
3_UC	Residuals	2.13036165017916	-224819564226503	-0.4502933
3_UC	p values	0.3977	0.2948	1
HLBC_FPO	Residuals	2.49564786758433	-1.80662878973223	-1.5577467
HLBC_FPO	p values	0.1509	0.8498	1
HLBC_MSCKK_UC	Residuals	0.362049509259395	-1.37557915664849	1.16105466
HLBC_MSCKK_UC	p values	1	1	1

## Sheet: VT_HLBCvsMC
Dimension	Value	SNV	DEL	INS
0_MC	Residuals	-4.03290496071322	2.73988925513055	2.75921509571911
0_MC	p values	0.0012	0.0738	0.0695
3_MC	Residuals	0.465504331782386	-0.793184344556998	0.266792916879461
3_MC	p values	1	1	1
HLBC_FPO	Residuals	1.79250006100663	-1.16521210884132	-1.29091378617761
HLBC_FPO	p values	0.8766	1	1
HLBC_MSCKK_MC	Residuals	2.55226990758351	-1.55607175083412	-1.96451512242571
HLBC_MSCKK_MC	p values	0.1284	1	0.5936

## Sheet: VT_HLBC_DIVvsUC
Dimension	Value	SNV	DEL	INS
0_UC	Residuals	-2.90200279426864	3.64961182719971	-0.118350083975764
0_UC	p values	0.0047*	0.0667	1
3_UC	Residuals	2.15384971818784	-2.26528198968938	-0.464511732381238
3_UC	p values	0.5625	0.4229	1
HLBC_1_FPO	Residuals	119187800150468	-0.281451720828538	-146788894418115
HLBC_1_FPO	p values	1	1	1
HLBC_2E_FPO	Residuals	1.67599564423316	-1.35534689491432	-0.868863646938006
HLBC_2E_FPO	p values	1		1
HLBC_2N_FPO	Residuals	0.765031344853902	-1.20776815937048	0.337183926741234
HLBC_2N_FPO	p values	1	1	1
HLBC_MSCKK_UC	Residuals	0.437840178713006	-1.43292991723461	1.1168477167755
HLBC_MSCKK_UC	p values	1	1	1

## Sheet: VT_HLBC_DIVvsMC
Dimension	Value	SNV	DEL	INS
0_MC	Residuals	-3.93616805728921	2.66650017213149	2.70109956253247
0_MC	p values	0.0015*	0.138	0.1244
3_MC	Residuals	0.490891565772547	-0.811414174165737	0.250741746738653
3_MC	p values	1	1	1
HLBC_1_FPO	Residuals	0.753068769094913	0.146006937681795	-132193391816608
HLBC_1_FPO	p values	1	1	1
HLBC_2E_FPO	Residuals	1.17744014363217	-0.915481423614883	-0.663389477016569
HLBC_2E_FPO	p values	1	1	1
HLBC_2N_FPO	Residuals	0.49934111794102	-100228181986942	0.472128046837745
HLBC_2N_FPO	p values	1	1	1
HLBC_MSCKK_MC	Residuals	2.63780745993607	-1.62048122713459	-2.01439371472361
HLBC_MSCKK_MC	p values	0.1502	1	0.7914
