# Supplementary material for: Integrative genomic and transcriptomic analyses illuminate the ontology of HER2-low breast carcinomas
Source: Genome Med. 2022 Aug 29;14:98. doi: 10.1186/s13073-022-01104-z (PMC9426037; doi:10.1186/s13073-022-01104-z)
Supplement: Supplementary file 8 — Additional file 8: Table S6. Variant pathogenicity annotation of the differentially mutated genes. [file 13073_2022_1104_MOESM8_ESM.xlsx]

## Sheet: Foglio1
Table S6. Variant pathogenicity annotation of the differentially mutated genes
Comparison	Cohort	Chr	Start	End	Ref	Alt	Func.refGene	Gene.refGene	ExonicFunc.refGene	AAChange.refGene	esp6500siv2_all	1000g2015aug_all	avsnp147	SIFT_pred	DolyDhen2_HDIV_Dred	DolyDhen2_HVAR_Dred	LRT_pred	MutDtioTTDster_pred	DutatioTAssessor_pred	FATHMM_pred	PROVEAT_pred	MetaSVM_pred	MetaLR_pred	M-CAP_pred	fathmm-MKL_codiTg_pred	Functional Assessement	Damaging %	Pathogenicity
HLBC2Evs0MC	HLBC-2E_FPO	X	39932236	39932236	T	A	exonic	BCOR	nonsynonymous SNV	BCOR:NM_001123383:exon4:c.A2363T:p.N788I,BCOR:NM_001123384:exon4:c.A2363T:p.N788I,BCOR:NM_001123385:exon4:c.A2363T:p.N788I,BCOR:NM_017745:exon4:c.A2363T:p.N788I	.	.	.	D	T	T	.	T	T	T	T	T	T	D	D	3	0.25	T
HLBC2Evs0MC	HLBC-2E_FPO	X	39932236	39932236	T	A	exonic	BCOR	nonsynonymous SNV	BCOR:NM_001123383:exon4:c.A2363T:p.N788I,BCOR:NM_001123384:exon4:c.A2363T:p.N788I,BCOR:NM_001123385:exon4:c.A2363T:p.N788I,BCOR:NM_017745:exon4:c.A2363T:p.N788I	.	.	.	D	T	T	.	T	T	T	T	T	T	D	D	3	0.25	T
HLBC2Evs0MC	HLBC-2E_FPO	X	39932147	39932147	C	G	exonic	BCOR	nonsynonymous SNV	BCOR:NM_001123383:exon4:c.G2452C:p.D818H,BCOR:NM_001123384:exon4:c.G2452C:p.D818H,BCOR:NM_001123385:exon4:c.G2452C:p.D818H,BCOR:NM_017745:exon4:c.G2452C:p.D818H	.	.	.	D	D	D	.	T	T	T	T	T	T	T	D	4	0.333333	P
HLBC2Evs0MC	HLBC-2E_FPO	X	39932147	39932147	C	G	exonic	BCOR	nonsynonymous SNV	BCOR:NM_001123383:exon4:c.G2452C:p.D818H,BCOR:NM_001123384:exon4:c.G2452C:p.D818H,BCOR:NM_001123385:exon4:c.G2452C:p.D818H,BCOR:NM_017745:exon4:c.G2452C:p.D818H	.	.	.	D	D	D	.	T	T	T	T	T	T	T	D	4	0.333333	P
HLBC2Evs0MC	HER2_NEG_MC	X	39921430	39921430	C	T	exonic	BCOR	nonsynonymous SNV	BCOR:NM_001123384:exon9:c.G4234A:p.E1412K,BCOR:NM_001123383:exon10:c.G4288A:p.E1430K,BCOR:NM_001123385:exon10:c.G4390A:p.E1464K,BCOR:NM_017745:exon10:c.G4288A:p.E1430K	.	.	.	D	D	D	.	D	T	T	D	T	T	D	D	7	0.583333	P
HLBC2Evs0MC	HER2_NEG_MC	X	39911597	39911597	C	T	exonic	BCOR	nonsynonymous SNV	BCOR:NM_001123384:exon14:c.G4877A:p.R1626H,BCOR:NM_001123383:exon15:c.G4931A:p.R1644H,BCOR:NM_001123385:exon15:c.G5033A:p.R1678H,BCOR:NM_017745:exon15:c.G4931A:p.R1644H	.	.	rs761983121	D	D	D	.	D	D	T	D	D	T	D	D	9	0.75	D
HLBC2Evs0MC	HER2_NEG_MC	X	39933823	39933823	G	A	exonic	BCOR	nonsynonymous SNV	BCOR:NM_001123383:exon4:c.C776T:p.S259L,BCOR:NM_001123384:exon4:c.C776T:p.S259L,BCOR:NM_001123385:exon4:c.C776T:p.S259L,BCOR:NM_017745:exon4:c.C776T:p.S259L	.	.	.	D	D	D	.	D	D	T	D	D	T	D	D	9	0.75	D
HLBCVS0MC	HLBC_FPO	19	15349571	15349571	G	A	exonic	BRD4	stopgain	BRD4:NM_058243:exon19:c.C4003T:p.R1335X	.	.	.	S	Fs	Fs	Fs	Fs	Fs	Fs	Fs	Fs	Fs	Fs	Fs	0	0	Fs
HLBCVS0MC	HLBC_FPO	19	15349784	15349784	C	G	exonic	BRD4	nonsynonymous SNV	BRD4:NM_058243:exon19:c.G3790C:p.E1264Q	.	.	.	D	T	T	T	D	T	T	T	T	T	T	D	3	0.25	T
HLBCvs3MC	HLBC_FPO	16	67070577	67070577	G	GT	exonic	CBFB	frameshift substitution	CBFB:NM_001368708:exon3:c.201delinsGT:p.P70Sfs*13,CBFB:NM_001368710:exon3:c.201delinsGT:p.P70Sfs*13,CBFB:NM_001755:exon3:c.201delinsGT:p.P70Sfs*13,CBFB:NM_022845:exon3:c.201delinsGT:p.P70Sfs*13	.	.	.	Fs	Fs	Fs	Fs	Fs	Fs	Fs	Fs	Fs	Fs	Fs	Fs	0	0	Fs
HLBCvs3MC,HLBC1vs3MC	HLBC_FPO,HLBC-1_FPO	16	67070595	67070595	G	A	exonic	CBFB	stopgain	CBFB:NM_001368708:exon3:c.G219A:p.W73X,CBFB:NM_001368710:exon3:c.G219A:p.W73X,CBFB:NM_001755:exon3:c.G219A:p.W73X,CBFB:NM_022845:exon3:c.G219A:p.W73X	.	.	.	Fs	Fs	Fs	Fs	Fs	Fs	Fs	Fs	Fs	Fs	Fs	Fs	0	0	Fs
HLBCvs3MC,HLBC1vs3MC	HLBC_FPO,HLBC-1_FPO	16	67070595	67070595	G	A	exonic	CBFB	stopgain	CBFB:NM_001368708:exon3:c.G219A:p.W73X,CBFB:NM_001368710:exon3:c.G219A:p.W73X,CBFB:NM_001755:exon3:c.G219A:p.W73X,CBFB:NM_022845:exon3:c.G219A:p.W73X	.	.	.	Fs	Fs	Fs	Fs	Fs	Fs	Fs	Fs	Fs	Fs	Fs	Fs	0	0	Fs
HLBC2Nvs0MC	HER2_NEG_MC	16	67070578	67070578	-	T	exonic	CBFB	frameshift insertion	CBFB:NM_001368708:exon3:c.202dupT:p.P70Sfs*13,CBFB:NM_001368710:exon3:c.202dupT:p.P70Sfs*13,CBFB:NM_001755:exon3:c.202dupT:p.P70Sfs*13,CBFB:NM_022845:exon3:c.202dupT:p.P70Sfs*13	.	.	.	Fs	Fs	Fs	Fs	Fs	Fs	Fs	Fs	Fs	Fs	Fs	Fs	0	0	Fs
HLBC2Nvs0MC	HER2_NEG_MC	16	67063717	67063718	GT	-	splicing	CBFB	.	.	.	.	.	Fs	Fs	Fs	Fs	Fs	Fs	Fs	Fs	Fs	Fs	Fs	Fs	0	0	Fs
HLBC2Nvs0MC	HER2_NEG_MC	16	67070596	67070596	C	T	exonic	CBFB	stopgain	CBFB:NM_001368708:exon3:c.C220T:p.Q74X,CBFB:NM_001368710:exon3:c.C220T:p.Q74X,CBFB:NM_001755:exon3:c.C220T:p.Q74X,CBFB:NM_022845:exon3:c.C220T:p.Q74X	.	.	.	Fs	Fs	Fs	Fs	Fs	Fs	Fs	Fs	Fs	Fs	Fs	Fs	0	0	Fs
HLBC2Nvs0MC	HER2_NEG_MC	16	67063717	67063717	G	T	splicing	CBFB	.	.	.	.	.	Fs	Fs	Fs	Fs	Fs	Fs	Fs	Fs	Fs	Fs	Fs	Fs	0	0	Fs
HLBCvs3MC,HLBC1vs3MC	HLBC_FPO, HLBC-1_FPO	16	67100675	67100675	C	G	exonic	CBFB	nonsynonymous SNV	CBFB:NM_001368707:exon3:c.C256G:p.L86V,CBFB:NM_001368709:exon3:c.C256G:p.L86V,CBFB:NM_001755:exon4:c.C373G:p.L125V,CBFB:NM_022845:exon4:c.C373G:p.L125V	.	.	.	T	D	D	D	D	T	.	T	T	T	T	D	5	0.416667	P
HLBCvs3MC, HLBC2Nvs0MC	HLBC_FPO, HLBC-2N_FPO	16	67063333	67063333	A	G	exonic	CBFB	nonsynonymous SNV	CBFB:NM_001368707:exon1:c.A23G:p.Q8R,CBFB:NM_001368708:exon1:c.A23G:p.Q8R,CBFB:NM_001368709:exon1:c.A23G:p.Q8R,CBFB:NM_001368710:exon1:c.A23G:p.Q8R,CBFB:NM_001755:exon1:c.A23G:p.Q8R,CBFB:NM_022845:exon1:c.A23G:p.Q8R	.	.	.	D	D	D	D	D	D	.	D	T	T	D	D	9	0.75	D
HLBCvs3MC, HLBC2Nvs0MC	HLBC_FPO, HLBC-2N_FPO	16	67100697	67100697	C	T	exonic	CBFB	nonsynonymous SNV	CBFB:NM_001368707:exon3:c.C278T:p.A93V,CBFB:NM_001368709:exon3:c.C278T:p.A93V,CBFB:NM_001755:exon4:c.C395T:p.A132V,CBFB:NM_022845:exon4:c.C395T:p.A132V	.	.	.	D	D	D	D	D	D	.	D	T	T	D	D	9	0.75	D
HLBCvs3MC,HLBC1vs3MC	HLBC_FPO,HLBC-1_FPO	16	67063320	67063320	G	T	exonic	CBFB	nonsynonymous SNV	CBFB:NM_001368707:exon1:c.G10T:p.V4F,CBFB:NM_001368708:exon1:c.G10T:p.V4F,CBFB:NM_001368709:exon1:c.G10T:p.V4F,CBFB:NM_001368710:exon1:c.G10T:p.V4F,CBFB:NM_001755:exon1:c.G10T:p.V4F,CBFB:NM_022845:exon1:c.G10T:p.V4F	.	.	.	D	D	D	D	D	D	.	D	T	T	D	D	9	0.75	D
HLBC2Nvs0MC	HER2_NEG_MC	16	67063320	67063320	G	T	exonic	CBFB	nonsynonymous SNV	CBFB:NM_001368707:exon1:c.G10T:p.V4F,CBFB:NM_001368708:exon1:c.G10T:p.V4F,CBFB:NM_001368709:exon1:c.G10T:p.V4F,CBFB:NM_001368710:exon1:c.G10T:p.V4F,CBFB:NM_001755:exon1:c.G10T:p.V4F,CBFB:NM_022845:exon1:c.G10T:p.V4F	.	.	.	D	D	D	D	D	D	.	D	T	T	D	D	9	0.75	D
HLBC2Nvs0MC	HER2_NEG_MC	16	67063667	67063667	A	G	exonic	CBFB	nonsynonymous SNV	CBFB:NM_001368707:exon2:c.A116G:p.E39G,CBFB:NM_001368708:exon2:c.A116G:p.E39G,CBFB:NM_001368709:exon2:c.A116G:p.E39G,CBFB:NM_001368710:exon2:c.A116G:p.E39G,CBFB:NM_001755:exon2:c.A116G:p.E39G,CBFB:NM_022845:exon2:c.A116G:p.E39G	.	.	.	D	D	D	D	D	D	.	D	T	T	D	D	9	0.75	D
HLBC2Nvs0MC	HER2_NEG_MC	16	67063681	67063681	T	G	exonic	CBFB	nonsynonymous SNV	CBFB:NM_001368707:exon2:c.T130G:p.F44V,CBFB:NM_001368708:exon2:c.T130G:p.F44V,CBFB:NM_001368709:exon2:c.T130G:p.F44V,CBFB:NM_001368710:exon2:c.T130G:p.F44V,CBFB:NM_001755:exon2:c.T130G:p.F44V,CBFB:NM_022845:exon2:c.T130G:p.F44V	.	.	.	D	D	D	D	D	D	.	D	T	T	D	D	9	0.75	D
HLBC2Nvs0MC	HER2_NEG_MC	16	67100663	67100663	G	A	exonic	CBFB	nonsynonymous SNV	CBFB:NM_001368707:exon3:c.G244A:p.G82S,CBFB:NM_001368709:exon3:c.G244A:p.G82S,CBFB:NM_001755:exon4:c.G361A:p.G121S,CBFB:NM_022845:exon4:c.G361A:p.G121S	.	.	.	D	D	D	D	D	D	.	D	D	D	D	D	11	0.916667	D
HLBC2Nvs0MC	HER2_NEG_MC	16	67100613	67100613	A	G	exonic	CBFB	nonsynonymous SNV	CBFB:NM_001368707:exon3:c.A194G:p.N65S,CBFB:NM_001368709:exon3:c.A194G:p.N65S,CBFB:NM_001755:exon4:c.A311G:p.N104S,CBFB:NM_022845:exon4:c.A311G:p.N104S	.	.	.	D	D	D	D	D	D	.	D	D	D	D	D	11	0.916667	D
HLBC2Nvs0MC	HLBC-2N_FPO	11	119103315	119103315	T	A	exonic	CBL	nonsynonymous SNV	CBL:NM_005188:exon2:c.T353A:p.F118Y	.	.	.	T	D	T	D	D	T	T	T	T	T	T	D	4	0.333333	P
HLBC2Nvs0MC	HLBC-2N_FPO	11	119103315	119103315	T	A	exonic	CBL	nonsynonymous SNV	CBL:NM_005188:exon2:c.T353A:p.F118Y	.	.	.	T	D	T	D	D	T	T	T	T	T	T	D	4	0.333333	P
HLBC2Evs0MC	HER2_NEG_MC	20	31395649	31395649	G	A	exonic	DNMT3B	stopgain	DNMT3B:NM_001207056:exon18:c.G2025A:p.W675X,DNMT3B:NM_001207055:exon19:c.G2127A:p.W709X,DNMT3B:NM_175849:exon20:c.G2253A:p.W751X,DNMT3B:NM_175848:exon22:c.G2442A:p.W814X,DNMT3B:NM_175850:exon22:c.G2478A:p.W826X,DNMT3B:NM_006892:exon23:c.G2502A:p.W834X	.	.	.	Fs	Fs	Fs	Fs	Fs	Fs	Fs	Fs	Fs	Fs	Fs	Fs	0	0	Fs
HLBC2Evs0MC	HLBC-2E_FPO	20	31372610	31372610	C	A	exonic	DNMT3B	nonsynonymous SNV	DNMT3B:NM_001207055:exon4:c.C251A:p.T84N,DNMT3B:NM_006892:exon4:c.C251A:p.T84N,DNMT3B:NM_175848:exon4:c.C251A:p.T84N,DNMT3B:NM_175849:exon4:c.C251A:p.T84N,DNMT3B:NM_175850:exon4:c.C287A:p.T96N	0.0002	.	rs138276579	T	D	T	T	T	T	D	T	D	D	D	T	5	0.416667	P
HLBC2Evs0MC	HLBC-2E_FPO	20	31383247	31383247	T	C	exonic	DNMT3B	nonsynonymous SNV	DNMT3B:NM_001207056:exon8:c.T871C:p.S291P,DNMT3B:NM_001207055:exon9:c.T973C:p.S325P,DNMT3B:NM_175848:exon10:c.T1099C:p.S367P,DNMT3B:NM_175849:exon10:c.T1099C:p.S367P,DNMT3B:NM_175850:exon10:c.T1135C:p.S379P,DNMT3B:NM_006892:exon11:c.T1159C:p.S387P	.	.	rs768839073	T	T	T	T	D	T	D	T	D	D	D	D	6	0.5	P
HLBC2Evs0MC	HER2_NEG_MC	20	31376690	31376690	G	A	exonic	DNMT3B	nonsynonymous SNV	DNMT3B:NM_001207056:exon5:c.G457A:p.V153M,DNMT3B:NM_001207055:exon6:c.G559A:p.V187M,DNMT3B:NM_006892:exon7:c.G685A:p.V229M,DNMT3B:NM_175848:exon7:c.G685A:p.V229M,DNMT3B:NM_175849:exon7:c.G685A:p.V229M,DNMT3B:NM_175850:exon7:c.G721A:p.V241M	.	.	.	D	D	D	D	D	D	D	D	D	D	D	D	12	1	D
HLBCVS0MC	HER2_NEG_MC	6	152419920	152419921	TC	AG	exonic	ESR1	nonframeshift substitution	ESR1:NM_000125:exon8:c.1607_1608delinsAG:p.L536Q,ESR1:NM_001122740:exon9:c.1607_1608delinsAG:p.L536Q,ESR1:NM_001122741:exon9:c.1607_1608delinsAG:p.L536Q,ESR1:NM_001291230:exon9:c.1613_1614delinsAG:p.L538Q,ESR1:NM_001291241:exon9:c.1604_1605delinsAG:p.L535Q,ESR1:NM_001122742:exon10:c.1607_1608delinsAG:p.L536Q	.	.	.	Fs	Fs	Fs	Fs	Fs	Fs	Fs	Fs	Fs	Fs	Fs	Fs	0	0	Fs
HLBCVS0MC	HER2_NEG_MC	6	152382152	152382154	TGG	-	exonic	ESR1	nonframeshift deletion	ESR1:NM_000125:exon6:c.1262_1264del:p.V422del,ESR1:NM_001328100:exon6:c.743_745del:p.V249del,ESR1:NM_001122740:exon7:c.1262_1264del:p.V422del,ESR1:NM_001122741:exon7:c.1262_1264del:p.V422del,ESR1:NM_001291230:exon7:c.1268_1270del:p.V424del,ESR1:NM_001291241:exon7:c.1259_1261del:p.V421del,ESR1:NM_001122742:exon8:c.1262_1264del:p.V422del	.	.	.	Fs	Fs	Fs	Fs	Fs	Fs	Fs	Fs	Fs	Fs	Fs	Fs	0	0	Fs
HLBCVS0MC	HER2_NEG_MC	6	152419923	152419924	AT	CA	exonic	ESR1	nonframeshift substitution	ESR1:NM_000125:exon8:c.1610_1611delinsCA:p.Y537S,ESR1:NM_001122740:exon9:c.1610_1611delinsCA:p.Y537S,ESR1:NM_001122741:exon9:c.1610_1611delinsCA:p.Y537S,ESR1:NM_001291230:exon9:c.1616_1617delinsCA:p.Y539S,ESR1:NM_001291241:exon9:c.1607_1608delinsCA:p.Y536S,ESR1:NM_001122742:exon10:c.1610_1611delinsCA:p.Y537S	.	.	.	Fs	Fs	Fs	Fs	Fs	Fs	Fs	Fs	Fs	Fs	Fs	Fs	0	0	Fs
HLBCVS0MC	HLBC_FPO	6	152332832	152332832	G	C	exonic	ESR1	nonsynonymous SNV	ESR1:NM_000125:exon5:c.G1138C:p.E380Q,ESR1:NM_001328100:exon5:c.G619C:p.E207Q,ESR1:NM_001122740:exon6:c.G1138C:p.E380Q,ESR1:NM_001122741:exon6:c.G1138C:p.E380Q,ESR1:NM_001291230:exon6:c.G1144C:p.E382Q,ESR1:NM_001291241:exon6:c.G1135C:p.E379Q,ESR1:NM_001122742:exon7:c.G1138C:p.E380Q	.	.	.	D	D	D	D	D	T	D	D	T	T	D	D	9	0.75	D
HLBCVS0MC	HER2_NEG_MC	6	152332832	152332832	G	C	exonic	ESR1	nonsynonymous SNV	ESR1:NM_000125:exon5:c.G1138C:p.E380Q,ESR1:NM_001328100:exon5:c.G619C:p.E207Q,ESR1:NM_001122740:exon6:c.G1138C:p.E380Q,ESR1:NM_001122741:exon6:c.G1138C:p.E380Q,ESR1:NM_001291230:exon6:c.G1144C:p.E382Q,ESR1:NM_001291241:exon6:c.G1135C:p.E379Q,ESR1:NM_001122742:exon7:c.G1138C:p.E380Q	.	.	.	D	D	D	D	D	T	D	D	T	T	D	D	9	0.75	D
HLBCVS0MC	HER2_NEG_MC	6	152419922	152419922	T	G	exonic	ESR1	nonsynonymous SNV	ESR1:NM_000125:exon8:c.T1609G:p.Y537D,ESR1:NM_001122740:exon9:c.T1609G:p.Y537D,ESR1:NM_001122741:exon9:c.T1609G:p.Y537D,ESR1:NM_001291230:exon9:c.T1615G:p.Y539D,ESR1:NM_001291241:exon9:c.T1606G:p.Y536D,ESR1:NM_001122742:exon10:c.T1609G:p.Y537D	.	.	.	D	D	D	D	D	T	D	D	D	D	D	D	11	0.916667	D
HLBCVS0MC	HER2_NEG_MC	6	152419922	152419922	T	A	exonic	ESR1	nonsynonymous SNV	ESR1:NM_000125:exon8:c.T1609A:p.Y537N,ESR1:NM_001122740:exon9:c.T1609A:p.Y537N,ESR1:NM_001122741:exon9:c.T1609A:p.Y537N,ESR1:NM_001291230:exon9:c.T1615A:p.Y539N,ESR1:NM_001291241:exon9:c.T1606A:p.Y536N,ESR1:NM_001122742:exon10:c.T1609A:p.Y537N	.	.	.	D	D	D	D	D	T	D	D	D	D	D	D	11	0.916667	D
HLBCVS0MC	HER2_NEG_MC	6	152419923	152419923	A	G	exonic	ESR1	nonsynonymous SNV	ESR1:NM_000125:exon8:c.A1610G:p.Y537C,ESR1:NM_001122740:exon9:c.A1610G:p.Y537C,ESR1:NM_001122741:exon9:c.A1610G:p.Y537C,ESR1:NM_001291230:exon9:c.A1616G:p.Y539C,ESR1:NM_001291241:exon9:c.A1607G:p.Y536C,ESR1:NM_001122742:exon10:c.A1610G:p.Y537C	.	.	.	D	D	D	D	D	T	D	D	D	D	D	D	11	0.916667	D
HLBCVS0MC	HER2_NEG_MC	6	152419922	152419922	T	A	exonic	ESR1	nonsynonymous SNV	ESR1:NM_000125:exon8:c.T1609A:p.Y537N,ESR1:NM_001122740:exon9:c.T1609A:p.Y537N,ESR1:NM_001122741:exon9:c.T1609A:p.Y537N,ESR1:NM_001291230:exon9:c.T1615A:p.Y539N,ESR1:NM_001291241:exon9:c.T1606A:p.Y536N,ESR1:NM_001122742:exon10:c.T1609A:p.Y537N	.	.	.	D	D	D	D	D	T	D	D	D	D	D	D	11	0.916667	D
HLBCVS0MC	HER2_NEG_MC	6	152419920	152419920	T	C	exonic	ESR1	nonsynonymous SNV	ESR1:NM_000125:exon8:c.T1607C:p.L536P,ESR1:NM_001122740:exon9:c.T1607C:p.L536P,ESR1:NM_001122741:exon9:c.T1607C:p.L536P,ESR1:NM_001291230:exon9:c.T1613C:p.L538P,ESR1:NM_001291241:exon9:c.T1604C:p.L535P,ESR1:NM_001122742:exon10:c.T1607C:p.L536P	.	.	.	D	D	D	D	D	T	D	D	D	D	D	D	11	0.916667	D
HLBCVS0MC	HER2_NEG_MC	6	152419922	152419922	T	A	exonic	ESR1	nonsynonymous SNV	ESR1:NM_000125:exon8:c.T1609A:p.Y537N,ESR1:NM_001122740:exon9:c.T1609A:p.Y537N,ESR1:NM_001122741:exon9:c.T1609A:p.Y537N,ESR1:NM_001291230:exon9:c.T1615A:p.Y539N,ESR1:NM_001291241:exon9:c.T1606A:p.Y536N,ESR1:NM_001122742:exon10:c.T1609A:p.Y537N	.	.	.	D	D	D	D	D	T	D	D	D	D	D	D	11	0.916667	D
HLBCVS0MC	HER2_NEG_MC	6	152419922	152419922	T	A	exonic	ESR1	nonsynonymous SNV	ESR1:NM_000125:exon8:c.T1609A:p.Y537N,ESR1:NM_001122740:exon9:c.T1609A:p.Y537N,ESR1:NM_001122741:exon9:c.T1609A:p.Y537N,ESR1:NM_001291230:exon9:c.T1615A:p.Y539N,ESR1:NM_001291241:exon9:c.T1606A:p.Y536N,ESR1:NM_001122742:exon10:c.T1609A:p.Y537N	.	.	.	D	D	D	D	D	T	D	D	D	D	D	D	11	0.916667	D
HLBCVS0MC	HER2_NEG_MC	6	152419923	152419923	A	G	exonic	ESR1	nonsynonymous SNV	ESR1:NM_000125:exon8:c.A1610G:p.Y537C,ESR1:NM_001122740:exon9:c.A1610G:p.Y537C,ESR1:NM_001122741:exon9:c.A1610G:p.Y537C,ESR1:NM_001291230:exon9:c.A1616G:p.Y539C,ESR1:NM_001291241:exon9:c.A1607G:p.Y536C,ESR1:NM_001122742:exon10:c.A1610G:p.Y537C	.	.	.	D	D	D	D	D	T	D	D	D	D	D	D	11	0.916667	D
HLBCVS0MC	HLBC_FPO	6	152419926	152419926	A	G	exonic	ESR1	nonsynonymous SNV	ESR1:NM_000125:exon8:c.A1613G:p.D538G,ESR1:NM_001122740:exon9:c.A1613G:p.D538G,ESR1:NM_001122741:exon9:c.A1613G:p.D538G,ESR1:NM_001291230:exon9:c.A1619G:p.D540G,ESR1:NM_001291241:exon9:c.A1610G:p.D537G,ESR1:NM_001122742:exon10:c.A1613G:p.D538G	.	.	.	D	D	D	D	D	D	D	D	D	D	D	D	12	1	D
HLBCVS0MC	HLBC_FPO	6	152419926	152419926	A	G	exonic	ESR1	nonsynonymous SNV	ESR1:NM_000125:exon8:c.A1613G:p.D538G,ESR1:NM_001122740:exon9:c.A1613G:p.D538G,ESR1:NM_001122741:exon9:c.A1613G:p.D538G,ESR1:NM_001291230:exon9:c.A1619G:p.D540G,ESR1:NM_001291241:exon9:c.A1610G:p.D537G,ESR1:NM_001122742:exon10:c.A1613G:p.D538G	.	.	.	D	D	D	D	D	D	D	D	D	D	D	D	12	1	D
HLBCVS0MC	HER2_NEG_MC	6	152419920	152419920	T	A	exonic	ESR1	nonsynonymous SNV	ESR1:NM_000125:exon8:c.T1607A:p.L536H,ESR1:NM_001122740:exon9:c.T1607A:p.L536H,ESR1:NM_001122741:exon9:c.T1607A:p.L536H,ESR1:NM_001291230:exon9:c.T1613A:p.L538H,ESR1:NM_001291241:exon9:c.T1604A:p.L535H,ESR1:NM_001122742:exon10:c.T1607A:p.L536H	.	.	.	D	D	D	D	D	D	D	D	D	D	D	D	12	1	D
HLBCVS0MC	HER2_NEG_MC	6	152419920	152419920	T	A	exonic	ESR1	nonsynonymous SNV	ESR1:NM_000125:exon8:c.T1607A:p.L536H,ESR1:NM_001122740:exon9:c.T1607A:p.L536H,ESR1:NM_001122741:exon9:c.T1607A:p.L536H,ESR1:NM_001291230:exon9:c.T1613A:p.L538H,ESR1:NM_001291241:exon9:c.T1604A:p.L535H,ESR1:NM_001122742:exon10:c.T1607A:p.L536H	.	.	.	D	D	D	D	D	D	D	D	D	D	D	D	12	1	D
HLBCVS0MC	HER2_NEG_MC	6	152419926	152419926	A	G	exonic	ESR1	nonsynonymous SNV	ESR1:NM_000125:exon8:c.A1613G:p.D538G,ESR1:NM_001122740:exon9:c.A1613G:p.D538G,ESR1:NM_001122741:exon9:c.A1613G:p.D538G,ESR1:NM_001291230:exon9:c.A1619G:p.D540G,ESR1:NM_001291241:exon9:c.A1610G:p.D537G,ESR1:NM_001122742:exon10:c.A1613G:p.D538G	.	.	.	D	D	D	D	D	D	D	D	D	D	D	D	12	1	D
HLBCVS0MC	HER2_NEG_MC	6	152419923	152419923	A	C	exonic	ESR1	nonsynonymous SNV	ESR1:NM_000125:exon8:c.A1610C:p.Y537S,ESR1:NM_001122740:exon9:c.A1610C:p.Y537S,ESR1:NM_001122741:exon9:c.A1610C:p.Y537S,ESR1:NM_001291230:exon9:c.A1616C:p.Y539S,ESR1:NM_001291241:exon9:c.A1607C:p.Y536S,ESR1:NM_001122742:exon10:c.A1610C:p.Y537S	.	.	.	D	D	D	D	D	D	D	D	D	D	D	D	12	1	D
HLBCVS0MC	HER2_NEG_MC	6	152419926	152419926	A	G	exonic	ESR1	nonsynonymous SNV	ESR1:NM_000125:exon8:c.A1613G:p.D538G,ESR1:NM_001122740:exon9:c.A1613G:p.D538G,ESR1:NM_001122741:exon9:c.A1613G:p.D538G,ESR1:NM_001291230:exon9:c.A1619G:p.D540G,ESR1:NM_001291241:exon9:c.A1610G:p.D537G,ESR1:NM_001122742:exon10:c.A1613G:p.D538G	.	.	.	D	D	D	D	D	D	D	D	D	D	D	D	12	1	D
HLBCVS0MC	HER2_NEG_MC	6	152419926	152419926	A	G	exonic	ESR1	nonsynonymous SNV	ESR1:NM_000125:exon8:c.A1613G:p.D538G,ESR1:NM_001122740:exon9:c.A1613G:p.D538G,ESR1:NM_001122741:exon9:c.A1613G:p.D538G,ESR1:NM_001291230:exon9:c.A1619G:p.D540G,ESR1:NM_001291241:exon9:c.A1610G:p.D537G,ESR1:NM_001122742:exon10:c.A1613G:p.D538G	.	.	.	D	D	D	D	D	D	D	D	D	D	D	D	12	1	D
HLBCVS0MC	HER2_NEG_MC	6	152419923	152419923	A	C	exonic	ESR1	nonsynonymous SNV	ESR1:NM_000125:exon8:c.A1610C:p.Y537S,ESR1:NM_001122740:exon9:c.A1610C:p.Y537S,ESR1:NM_001122741:exon9:c.A1610C:p.Y537S,ESR1:NM_001291230:exon9:c.A1616C:p.Y539S,ESR1:NM_001291241:exon9:c.A1607C:p.Y536S,ESR1:NM_001122742:exon10:c.A1610C:p.Y537S	.	.	.	D	D	D	D	D	D	D	D	D	D	D	D	12	1	D
HLBCVS0MC	HER2_NEG_MC	6	152419926	152419926	A	G	exonic	ESR1	nonsynonymous SNV	ESR1:NM_000125:exon8:c.A1613G:p.D538G,ESR1:NM_001122740:exon9:c.A1613G:p.D538G,ESR1:NM_001122741:exon9:c.A1613G:p.D538G,ESR1:NM_001291230:exon9:c.A1619G:p.D540G,ESR1:NM_001291241:exon9:c.A1610G:p.D537G,ESR1:NM_001122742:exon10:c.A1613G:p.D538G	.	.	.	D	D	D	D	D	D	D	D	D	D	D	D	12	1	D
HLBCVS0MC	HER2_NEG_MC	6	152419920	152419920	T	G	exonic	ESR1	nonsynonymous SNV	ESR1:NM_000125:exon8:c.T1607G:p.L536R,ESR1:NM_001122740:exon9:c.T1607G:p.L536R,ESR1:NM_001122741:exon9:c.T1607G:p.L536R,ESR1:NM_001291230:exon9:c.T1613G:p.L538R,ESR1:NM_001291241:exon9:c.T1604G:p.L535R,ESR1:NM_001122742:exon10:c.T1607G:p.L536R	.	.	.	D	D	D	D	D	D	D	D	D	D	D	D	12	1	D
HLBCVS0MC	HER2_NEG_MC	6	152419920	152419920	T	A	exonic	ESR1	nonsynonymous SNV	ESR1:NM_000125:exon8:c.T1607A:p.L536H,ESR1:NM_001122740:exon9:c.T1607A:p.L536H,ESR1:NM_001122741:exon9:c.T1607A:p.L536H,ESR1:NM_001291230:exon9:c.T1613A:p.L538H,ESR1:NM_001291241:exon9:c.T1604A:p.L535H,ESR1:NM_001122742:exon10:c.T1607A:p.L536H	.	.	.	D	D	D	D	D	D	D	D	D	D	D	D	12	1	D
HLBCVS0MC	HER2_NEG_MC	6	152419923	152419923	A	C	exonic	ESR1	nonsynonymous SNV	ESR1:NM_000125:exon8:c.A1610C:p.Y537S,ESR1:NM_001122740:exon9:c.A1610C:p.Y537S,ESR1:NM_001122741:exon9:c.A1610C:p.Y537S,ESR1:NM_001291230:exon9:c.A1616C:p.Y539S,ESR1:NM_001291241:exon9:c.A1607C:p.Y536S,ESR1:NM_001122742:exon10:c.A1610C:p.Y537S	.	.	.	D	D	D	D	D	D	D	D	D	D	D	D	12	1	D
HLBCVS0MC	HER2_NEG_MC	6	152419926	152419926	A	G	exonic	ESR1	nonsynonymous SNV	ESR1:NM_000125:exon8:c.A1613G:p.D538G,ESR1:NM_001122740:exon9:c.A1613G:p.D538G,ESR1:NM_001122741:exon9:c.A1613G:p.D538G,ESR1:NM_001291230:exon9:c.A1619G:p.D540G,ESR1:NM_001291241:exon9:c.A1610G:p.D537G,ESR1:NM_001122742:exon10:c.A1613G:p.D538G	.	.	.	D	D	D	D	D	D	D	D	D	D	D	D	12	1	D
HLBCVS0MC	HER2_NEG_MC	6	152419926	152419926	A	G	exonic	ESR1	nonsynonymous SNV	ESR1:NM_000125:exon8:c.A1613G:p.D538G,ESR1:NM_001122740:exon9:c.A1613G:p.D538G,ESR1:NM_001122741:exon9:c.A1613G:p.D538G,ESR1:NM_001291230:exon9:c.A1619G:p.D540G,ESR1:NM_001291241:exon9:c.A1610G:p.D537G,ESR1:NM_001122742:exon10:c.A1613G:p.D538G	.	.	.	D	D	D	D	D	D	D	D	D	D	D	D	12	1	D
HLBCVS0MC	HER2_NEG_MC	6	152419926	152419926	A	G	exonic	ESR1	nonsynonymous SNV	ESR1:NM_000125:exon8:c.A1613G:p.D538G,ESR1:NM_001122740:exon9:c.A1613G:p.D538G,ESR1:NM_001122741:exon9:c.A1613G:p.D538G,ESR1:NM_001291230:exon9:c.A1619G:p.D540G,ESR1:NM_001291241:exon9:c.A1610G:p.D537G,ESR1:NM_001122742:exon10:c.A1613G:p.D538G	.	.	.	D	D	D	D	D	D	D	D	D	D	D	D	12	1	D
HLBCVS0MC	HER2_NEG_MC	6	152419926	152419926	A	G	exonic	ESR1	nonsynonymous SNV	ESR1:NM_000125:exon8:c.A1613G:p.D538G,ESR1:NM_001122740:exon9:c.A1613G:p.D538G,ESR1:NM_001122741:exon9:c.A1613G:p.D538G,ESR1:NM_001291230:exon9:c.A1619G:p.D540G,ESR1:NM_001291241:exon9:c.A1610G:p.D537G,ESR1:NM_001122742:exon10:c.A1613G:p.D538G	.	.	.	D	D	D	D	D	D	D	D	D	D	D	D	12	1	D
HLBCVS0MC	HER2_NEG_MC	6	152419926	152419926	A	G	exonic	ESR1	nonsynonymous SNV	ESR1:NM_000125:exon8:c.A1613G:p.D538G,ESR1:NM_001122740:exon9:c.A1613G:p.D538G,ESR1:NM_001122741:exon9:c.A1613G:p.D538G,ESR1:NM_001291230:exon9:c.A1619G:p.D540G,ESR1:NM_001291241:exon9:c.A1610G:p.D537G,ESR1:NM_001122742:exon10:c.A1613G:p.D538G	.	.	.	D	D	D	D	D	D	D	D	D	D	D	D	12	1	D
HLBCVS0MC	HER2_NEG_MC	6	152419926	152419926	A	G	exonic	ESR1	nonsynonymous SNV	ESR1:NM_000125:exon8:c.A1613G:p.D538G,ESR1:NM_001122740:exon9:c.A1613G:p.D538G,ESR1:NM_001122741:exon9:c.A1613G:p.D538G,ESR1:NM_001291230:exon9:c.A1619G:p.D540G,ESR1:NM_001291241:exon9:c.A1610G:p.D537G,ESR1:NM_001122742:exon10:c.A1613G:p.D538G	.	.	.	D	D	D	D	D	D	D	D	D	D	D	D	12	1	D
HLBCVS0MC	HER2_NEG_MC	6	152419926	152419926	A	G	exonic	ESR1	nonsynonymous SNV	ESR1:NM_000125:exon8:c.A1613G:p.D538G,ESR1:NM_001122740:exon9:c.A1613G:p.D538G,ESR1:NM_001122741:exon9:c.A1613G:p.D538G,ESR1:NM_001291230:exon9:c.A1619G:p.D540G,ESR1:NM_001291241:exon9:c.A1610G:p.D537G,ESR1:NM_001122742:exon10:c.A1613G:p.D538G	.	.	.	D	D	D	D	D	D	D	D	D	D	D	D	12	1	D
HLBCVS0MC	HER2_NEG_MC	6	152419923	152419923	A	C	exonic	ESR1	nonsynonymous SNV	ESR1:NM_000125:exon8:c.A1610C:p.Y537S,ESR1:NM_001122740:exon9:c.A1610C:p.Y537S,ESR1:NM_001122741:exon9:c.A1610C:p.Y537S,ESR1:NM_001291230:exon9:c.A1616C:p.Y539S,ESR1:NM_001291241:exon9:c.A1607C:p.Y536S,ESR1:NM_001122742:exon10:c.A1610C:p.Y537S	.	.	.	D	D	D	D	D	D	D	D	D	D	D	D	12	1	D
HLBCVS0MC	HER2_NEG_MC	6	152419926	152419926	A	G	exonic	ESR1	nonsynonymous SNV	ESR1:NM_000125:exon8:c.A1613G:p.D538G,ESR1:NM_001122740:exon9:c.A1613G:p.D538G,ESR1:NM_001122741:exon9:c.A1613G:p.D538G,ESR1:NM_001291230:exon9:c.A1619G:p.D540G,ESR1:NM_001291241:exon9:c.A1610G:p.D537G,ESR1:NM_001122742:exon10:c.A1613G:p.D538G	.	.	.	D	D	D	D	D	D	D	D	D	D	D	D	12	1	D
HLBCVS0MC	HER2_NEG_MC	6	152419926	152419926	A	G	exonic	ESR1	nonsynonymous SNV	ESR1:NM_000125:exon8:c.A1613G:p.D538G,ESR1:NM_001122740:exon9:c.A1613G:p.D538G,ESR1:NM_001122741:exon9:c.A1613G:p.D538G,ESR1:NM_001291230:exon9:c.A1619G:p.D540G,ESR1:NM_001291241:exon9:c.A1610G:p.D537G,ESR1:NM_001122742:exon10:c.A1613G:p.D538G	.	.	.	D	D	D	D	D	D	D	D	D	D	D	D	12	1	D
HLBCVS0MC	HER2_NEG_MC	6	152419923	152419923	A	C	exonic	ESR1	nonsynonymous SNV	ESR1:NM_000125:exon8:c.A1610C:p.Y537S,ESR1:NM_001122740:exon9:c.A1610C:p.Y537S,ESR1:NM_001122741:exon9:c.A1610C:p.Y537S,ESR1:NM_001291230:exon9:c.A1616C:p.Y539S,ESR1:NM_001291241:exon9:c.A1607C:p.Y536S,ESR1:NM_001122742:exon10:c.A1610C:p.Y537S	.	.	.	D	D	D	D	D	D	D	D	D	D	D	D	12	1	D
HLBCVS0MC	HER2_NEG_MC	6	152419923	152419923	A	C	exonic	ESR1	nonsynonymous SNV	ESR1:NM_000125:exon8:c.A1610C:p.Y537S,ESR1:NM_001122740:exon9:c.A1610C:p.Y537S,ESR1:NM_001122741:exon9:c.A1610C:p.Y537S,ESR1:NM_001291230:exon9:c.A1616C:p.Y539S,ESR1:NM_001291241:exon9:c.A1607C:p.Y536S,ESR1:NM_001122742:exon10:c.A1610C:p.Y537S	.	.	.	D	D	D	D	D	D	D	D	D	D	D	D	12	1	D
HLBCVS0MC	HER2_NEG_MC	6	152419923	152419923	A	C	exonic	ESR1	nonsynonymous SNV	ESR1:NM_000125:exon8:c.A1610C:p.Y537S,ESR1:NM_001122740:exon9:c.A1610C:p.Y537S,ESR1:NM_001122741:exon9:c.A1610C:p.Y537S,ESR1:NM_001291230:exon9:c.A1616C:p.Y539S,ESR1:NM_001291241:exon9:c.A1607C:p.Y536S,ESR1:NM_001122742:exon10:c.A1610C:p.Y537S	.	.	.	D	D	D	D	D	D	D	D	D	D	D	D	12	1	D
HLBCVS0MC	HER2_NEG_MC	6	152419923	152419923	A	C	exonic	ESR1	nonsynonymous SNV	ESR1:NM_000125:exon8:c.A1610C:p.Y537S,ESR1:NM_001122740:exon9:c.A1610C:p.Y537S,ESR1:NM_001122741:exon9:c.A1610C:p.Y537S,ESR1:NM_001291230:exon9:c.A1616C:p.Y539S,ESR1:NM_001291241:exon9:c.A1607C:p.Y536S,ESR1:NM_001122742:exon10:c.A1610C:p.Y537S	.	.	.	D	D	D	D	D	D	D	D	D	D	D	D	12	1	D
HLBCVS0MC	HER2_NEG_MC	6	152419926	152419926	A	G	exonic	ESR1	nonsynonymous SNV	ESR1:NM_000125:exon8:c.A1613G:p.D538G,ESR1:NM_001122740:exon9:c.A1613G:p.D538G,ESR1:NM_001122741:exon9:c.A1613G:p.D538G,ESR1:NM_001291230:exon9:c.A1619G:p.D540G,ESR1:NM_001291241:exon9:c.A1610G:p.D537G,ESR1:NM_001122742:exon10:c.A1613G:p.D538G	.	.	.	D	D	D	D	D	D	D	D	D	D	D	D	12	1	D
HLBCVS0MC	HER2_NEG_MC	6	152419923	152419923	A	C	exonic	ESR1	nonsynonymous SNV	ESR1:NM_000125:exon8:c.A1610C:p.Y537S,ESR1:NM_001122740:exon9:c.A1610C:p.Y537S,ESR1:NM_001122741:exon9:c.A1610C:p.Y537S,ESR1:NM_001291230:exon9:c.A1616C:p.Y539S,ESR1:NM_001291241:exon9:c.A1607C:p.Y536S,ESR1:NM_001122742:exon10:c.A1610C:p.Y537S	.	.	.	D	D	D	D	D	D	D	D	D	D	D	D	12	1	D
HLBCVS0MC	HER2_NEG_MC	6	152419926	152419926	A	G	exonic	ESR1	nonsynonymous SNV	ESR1:NM_000125:exon8:c.A1613G:p.D538G,ESR1:NM_001122740:exon9:c.A1613G:p.D538G,ESR1:NM_001122741:exon9:c.A1613G:p.D538G,ESR1:NM_001291230:exon9:c.A1619G:p.D540G,ESR1:NM_001291241:exon9:c.A1610G:p.D537G,ESR1:NM_001122742:exon10:c.A1613G:p.D538G	.	.	.	D	D	D	D	D	D	D	D	D	D	D	D	12	1	D
HLBC2Nvs0MC	HLBC-2N_FPO	5	35876445	35876445	A	G	exonic	IL7R	nonsynonymous SNV	IL7R:NM_002185:exon8:c.A1237G:p.S413G	.	.	.	T	T	T	T	T	T	T	T	T	T	T	T	0	0	T
HLBC2Nvs0MC	HER2_NEG_MC	5	35860993	35860993	C	G	exonic	IL7R	stopgain	IL7R:NM_002185:exon2:c.C122G:p.S41X	.	.	.	Fs	Fs	Fs	Fs	Fs	Fs	Fs	Fs	Fs	Fs	Fs	Fs	0	0	Fs
HLBC2Nvs0MC	HER2_NEG_MC	5	35876293	35876293	G	T	exonic	IL7R	nonsynonymous SNV	IL7R:NM_002185:exon8:c.G1085T:p.G362V	.	.	.	T	D	D	T	T	T	T	T	T	T	T	T	2	0.166667	T
HLBC2Nvs0MC	HLBC-2N_FPO	5	35873669	35873669	C	T	exonic	IL7R	nonsynonymous SNV	IL7R:NM_002185:exon5:c.C625T:p.P209S	.	.	rs748643880	D	D	D	D	D	D	T	D	D	D	D	D	11	0.916667	D
HLBC1vs3MC	HLBC-1_FPO	17	12032496	12032497	AT	-	exonic	MAP2K4	frameshift deletion	MAP2K4:NM_003010:exon9:c.932_933del:p.N311Kfs*4,MAP2K4:NM_001281435:exon10:c.965_966del:p.N322Kfs*4	.	.	.	Fs	Fs	Fs	Fs	Fs	Fs	Fs	Fs	Fs	Fs	Fs	Fs	0	0	Fs
HLBC1vs3MC	HLBC-1_FPO	17	12032494	12032494	G	T	exonic	MAP2K4	nonsynonymous SNV	MAP2K4:NM_003010:exon9:c.G930T:p.W310C,MAP2K4:NM_001281435:exon10:c.G963T:p.W321C	.	.	.	T	D	D	D	D	T	T	D	T	T	D	D	7	0.583333	P
HLBC1vs3MC	HLBC-1_FPO	17	12013741	12013741	G	A	exonic	MAP2K4	nonsynonymous SNV	MAP2K4:NM_003010:exon6:c.G683A:p.R228K,MAP2K4:NM_001281435:exon7:c.G716A:p.R239K	.	.	.	D	D	D	D	D	D	T	D	T	T	D	D	9	0.75	D
HLBC2Evs0MC	HLBC-2E_FPO	8	90967512	90967512	T	-	exonic	NBN	frameshift deletion	NBN:NM_002485:exon10:c.1396delA:p.R466Gfs*18,NBN:NM_001024688:exon11:c.1150delA:p.R384Gfs*18	.	.	.	Fs	Fs	Fs	Fs	Fs	Fs	Fs	Fs	Fs	Fs	Fs	Fs	0	0	Fs
HLBC2Evs0MC	HER2_NEG_MC	8	90976685	90976685	A	-	exonic	NBN	frameshift deletion	NBN:NM_002485:exon8:c.947delT:p.F316Sfs*2,NBN:NM_001024688:exon9:c.701delT:p.F234Sfs*2	.	.	.	Fs	Fs	Fs	Fs	Fs	Fs	Fs	Fs	Fs	Fs	Fs	Fs	0	0	Fs
HLBC2Evs0MC	HLBC-2E_FPO	8	90983421	90983421	T	A	exonic	NBN	nonsynonymous SNV	NBN:NM_002485:exon6:c.A682T:p.I228L,NBN:NM_001024688:exon7:c.A436T:p.I146L	.	.	.	T	T	T	T	T	T	T	T	T	T	T	D	1	0.0833333	T
HLBC2Evs0MC	HER2_NEG_MC	8	90958441	90958441	T	G	exonic	NBN	nonsynonymous SNV	NBN:NM_002485:exon13:c.A1997C:p.N666T,NBN:NM_001024688:exon14:c.A1751C:p.N584T	.	.	.	T	D	T	T	T	T	T	T	T	T	T	T	1	0.0833333	T
HLBC2Evs0MC	HLBC-2E_FPO	8	90990526	90990526	C	T	exonic	NBN	nonsynonymous SNV	NBN:NM_002485:exon5:c.G506A:p.R169H,NBN:NM_001024688:exon6:c.G260A:p.R87H	.	.	rs776134250	D	D	T	T	D	T	T	D	T	T	D	D	6	0.5	P
HLBC2Evs0MC	HLBC-2E_FPO	8	90955510	90955510	G	C	exonic	NBN	nonsynonymous SNV	NBN:NM_002485:exon14:c.C2155G:p.L719V,NBN:NM_001024688:exon15:c.C1909G:p.L637V	.	.	.	D	D	D	D	D	D	T	T	T	T	D	T	7	0.583333	P
HLBC2Evs0MC	HLBC-2E_FPO	16	3640784	3640785	GC	AT	exonic	SLX4	nonframeshift substitution	SLX4:NM_032444:exon12:c.2854_2855delinsAT:p.A952M	.	.	rs863224277	Fs	Fs	Fs	Fs	Fs	Fs	Fs	Fs	Fs	Fs	Fs	Fs	0	0	Fs
HLBC2Evs0MC	HLBC-2E_FPO	16	3640784	3640785	GC	AT	exonic	SLX4	nonframeshift substitution	SLX4:NM_032444:exon12:c.2854_2855delinsAT:p.A952M	.	.	rs863224277	Fs	Fs	Fs	Fs	Fs	Fs	Fs	Fs	Fs	Fs	Fs	Fs	0	0	Fs
HLBC2Evs0MC	HLBC-2E_FPO	16	3640784	3640785	GC	AT	exonic	SLX4	nonframeshift substitution	SLX4:NM_032444:exon12:c.2854_2855delinsAT:p.A952M	.	.	rs863224277	Fs	Fs	Fs	Fs	Fs	Fs	Fs	Fs	Fs	Fs	Fs	Fs	0	0	Fs
HLBCVS0MC,HLBCvs3MC	HLBC_FPO	1	16259274	16259281	AGCTCGCT	-	exonic	SPEN	frameshift deletion	SPEN:NM_015001:exon11:c.6539_6546del:p.K2180Rfs*9	.	.	.	Fs	Fs	Fs	Fs	Fs	Fs	Fs	Fs	Fs	Fs	Fs	Fs	0	0	Fs
HLBCVS0MC,HLBCvs3MC	HLBC_FPO	1	16259285	16259290	GCCTCT	-	exonic	SPEN	nonframeshift deletion	SPEN:NM_015001:exon11:c.6550_6555del:p.S2187_A2188del	.	.	.	Fs	Fs	Fs	Fs	Fs	Fs	Fs	Fs	Fs	Fs	Fs	Fs	0	0	Fs
HLBCVS0MC,HLBCvs3MC	HLBC_FPO	1	16256412	16256416	AAAAG	-	exonic	SPEN	frameshift deletion	SPEN:NM_015001:exon11:c.3677_3681del:p.K1228Dfs*7	.	.	.	Fs	Fs	Fs	Fs	Fs	Fs	Fs	Fs	Fs	Fs	Fs	Fs	0	0	Fs
HLBCVS0MC,HLBCvs3MC,HLBC2Evs0MC	HLBC_FPO, HLBC-2E_FPO	1	16256061	16256061	C	G	exonic	SPEN	stopgain	SPEN:NM_015001:exon11:c.C3326G:p.S1109X	.	.	.	Fs	Fs	Fs	Fs	Fs	Fs	Fs	Fs	Fs	Fs	Fs	Fs	0	0	Fs
HLBCVS0MC,HLBC2Evs0MC	HER2_NEG_MC	1	16257143	16257143	C	T	exonic	SPEN	stopgain	SPEN:NM_015001:exon11:c.C4408T:p.R1470X	.	.	.	Fs	Fs	Fs	Fs	Fs	Fs	Fs	Fs	Fs	Fs	Fs	Fs	0	0	Fs
HLBCVS0MC,HLBC2Evs0MC	HER2_NEG_MC	1	16254929	16254929	C	T	exonic	SPEN	stopgain	SPEN:NM_015001:exon11:c.C2194T:p.R732X	.	.	.	Fs	Fs	Fs	Fs	Fs	Fs	Fs	Fs	Fs	Fs	Fs	Fs	0	0	Fs
HLBCVS0MC,HLBC2Evs0MC	HER2_NEG_MC	1	16255705	16255705	-	T	exonic	SPEN	frameshift insertion	SPEN:NM_015001:exon11:c.2970dupT:p.S991Ffs*31	.	.	.	Fs	Fs	Fs	Fs	Fs	Fs	Fs	Fs	Fs	Fs	Fs	Fs	0	0	Fs
HLBCVS0MC,HLBC2Evs0MC	HER2_NEG_MC	1	16261080	16261121	ACAGTCGGTTCCACCCAGGGTCCATGCCTGTGATCGACGATC	TGA	exonic	SPEN	nonframeshift substitution	SPEN:NM_015001:exon11:c.8345_8386delinsTGA:p.N2782_R2796delinsMS	.	.	.	Fs	Fs	Fs	Fs	Fs	Fs	Fs	Fs	Fs	Fs	Fs	Fs	0	0	Fs
HLBCVS0MC,HLBC2Evs0MC	HER2_NEG_MC	1	16202790	16202790	T	A	exonic	SPEN	nonsynonymous SNV	SPEN:NM_015001:exon3:c.T498A:p.D166E	.	.	.	T	T	T	.	D	T	T	T	T	T	T	D	2	0.166667	T
HLBCVS0MC,HLBCvs3MC,HLBC2Evs0MC	HLBC_FPO, HLBC-2E_FPO	1	16202899	16202899	C	G	exonic	SPEN	nonsynonymous SNV	SPEN:NM_015001:exon3:c.C607G:p.P203A	.	.	rs760854158	D	T	T	.	D	T	T	T	T	T	T	D	3	0.25	T
HLBCVS0MC,HLBCvs3MC,HLBC2Evs0MC	HLBC_FPO, HLBC-2E_FPO	1	16260999	16260999	C	G	exonic	SPEN	nonsynonymous SNV	SPEN:NM_015001:exon11:c.C8264G:p.A2755G	.	.	rs766637430	D	D	D	.	T	T	T	T	T	T	T	D	4	0.333333	P
HLBCVS0MC,HLBCvs3MC,HLBC2Evs0MC	HLBC_FPO, HLBC-2E_FPO	1	16257464	16257464	C	G	exonic	SPEN	nonsynonymous SNV	SPEN:NM_015001:exon11:c.C4729G:p.Q1577E	.	.	.	D	D	T	.	D	D	T	T	T	T	T	D	5	0.416667	P
HLBCVS0MC,HLBCvs3MC,HLBC2Evs0MC	HLBC_FPO, HLBC-2E_FPO	1	16257320	16257320	C	T	exonic	SPEN	nonsynonymous SNV	SPEN:NM_015001:exon11:c.C4585T:p.R1529C	.	.	.	D	D	D	.	D	T	T	D	T	T	T	D	6	0.5	P
HLBCVS0MC,HLBC2Evs0MC	HER2_NEG_MC	1	16202851	16202851	C	T	exonic	SPEN	nonsynonymous SNV	SPEN:NM_015001:exon3:c.C559T:p.R187W	.	.	rs777745414	D	D	D	.	D	T	T	D	T	T	T	D	6	0.5	P
HLBCVS0MC,HLBCvs3MC,HLBC2Evs0MC	HLBC_FPO, HLBC-2E_FPO	1	16261812	16261812	C	T	exonic	SPEN	nonsynonymous SNV	SPEN:NM_015001:exon11:c.C9077T:p.P3026L	.	.	rs746387397	D	D	D	.	D	T	T	D	T	T	D	D	7	0.583333	P
HLBCVS0MC,HLBC2Evs0MC	HER2_NEG_MC	1	16265331	16265331	C	A	exonic	SPEN	nonsynonymous SNV	SPEN:NM_015001:exon14:c.C10823A:p.A3608E	.	.	.	D	D	D	.	D	D	T	D	T	T	D	D	8	0.666667	P
HLBCvs3MC, HLBC1vs3MC	HER2_POS_MC	17	7578223	7578223	C	-	exonic	TP53	frameshift deletion	TP53:NM_001126115:exon2:c.230delG:p.R77Kfs*38,TP53:NM_001126116:exon2:c.230delG:p.R77Kfs*38,TP53:NM_001126117:exon2:c.230delG:p.R77Kfs*38,TP53:NM_001276697:exon2:c.149delG:p.R50Kfs*38,TP53:NM_001276698:exon2:c.149delG:p.R50Kfs*38,TP53:NM_001276699:exon2:c.149delG:p.R50Kfs*38,TP53:NM_001126118:exon5:c.509delG:p.R170Kfs*38,TP53:NM_000546:exon6:c.626delG:p.R209Kfs*38,TP53:NM_001126112:exon6:c.626del…	.	.	.	Fs	Fs	Fs	Fs	Fs	Fs	Fs	Fs	Fs	Fs	Fs	Fs	0	0	Fs
HLBCvs3MC, HLBC1vs3MC	HER2_POS_MC	17	7578475	7578475	G	-	exonic	TP53	frameshift deletion	TP53:NM_001126115:exon1:c.59delC:p.P20Rfs*18,TP53:NM_001126116:exon1:c.59delC:p.P20Rfs*18,TP53:NM_001126117:exon1:c.59delC:p.P20Rfs*18,TP53:NM_001126118:exon4:c.338delC:p.P113Rfs*18,TP53:NM_000546:exon5:c.455delC:p.P152Rfs*18,TP53:NM_001126112:exon5:c.455delC:p.P152Rfs*18,TP53:NM_001126113:exon5:c.455delC:p.P152Rfs*18,TP53:NM_001126114:exon5:c.455delC:p.P152Rfs*18,TP53:NM_001276695:exon5:c.338del…	.	.	.	Fs	Fs	Fs	Fs	Fs	Fs	Fs	Fs	Fs	Fs	Fs	Fs	0	0	Fs
HLBCvs3MC, HLBC1vs3MC	HER2_POS_MC	17	7578275	7578275	G	A	exonic	TP53	stopgain	TP53:NM_001126115:exon2:c.C178T:p.Q60X,TP53:NM_001126116:exon2:c.C178T:p.Q60X,TP53:NM_001126117:exon2:c.C178T:p.Q60X,TP53:NM_001276697:exon2:c.C97T:p.Q33X,TP53:NM_001276698:exon2:c.C97T:p.Q33X,TP53:NM_001276699:exon2:c.C97T:p.Q33X,TP53:NM_001126118:exon5:c.C457T:p.Q153X,TP53:NM_000546:exon6:c.C574T:p.Q192X,TP53:NM_001126112:exon6:c.C574T:p.Q192X,TP53:NM_001126113:exon6:c.C574T:p.Q192X,TP53:NM_001…	.	.	rs866380588	Fs	Fs	Fs	Fs	Fs	Fs	Fs	Fs	Fs	Fs	Fs	Fs	0	0	Fs
HLBCvs3MC, HLBC1vs3MC	HER2_POS_MC	17	7579545	7579545	C	-	exonic	TP53	frameshift deletion	TP53:NM_001126118:exon3:c.25delG:p.D9Tfs*75,TP53:NM_000546:exon4:c.142delG:p.D48Tfs*75,TP53:NM_001126112:exon4:c.142delG:p.D48Tfs*75,TP53:NM_001126113:exon4:c.142delG:p.D48Tfs*75,TP53:NM_001126114:exon4:c.142delG:p.D48Tfs*75,TP53:NM_001276695:exon4:c.25delG:p.D9Tfs*75,TP53:NM_001276696:exon4:c.25delG:p.D9Tfs*75,TP53:NM_001276760:exon4:c.25delG:p.D9Tfs*75,TP53:NM_001276761:exon4:c.25delG:p.D9Tfs*75	.	.	.	Fs	Fs	Fs	Fs	Fs	Fs	Fs	Fs	Fs	Fs	Fs	Fs	0	0	Fs
HLBCvs3MC, HLBC1vs3MC	HER2_POS_MC	17	7577567	7577568	AC	-	exonic	TP53	stopgain	TP53:NM_001126115:exon3:c.317_318del:p.C106*,TP53:NM_001126116:exon3:c.317_318del:p.C106*,TP53:NM_001126117:exon3:c.317_318del:p.C106*,TP53:NM_001276697:exon3:c.236_237del:p.C79*,TP53:NM_001276698:exon3:c.236_237del:p.C79*,TP53:NM_001276699:exon3:c.236_237del:p.C79*,TP53:NM_001126118:exon6:c.596_597del:p.C199*,TP53:NM_000546:exon7:c.713_714del:p.C238*,TP53:NM_001126112:exon7:c.713_714del:p.C238*,…	.	.	.	Fs	Fs	Fs	Fs	Fs	Fs	Fs	Fs	Fs	Fs	Fs	Fs	0	0	Fs
HLBCvs3MC, HLBC1vs3MC	HER2_POS_MC	17	7578275	7578275	G	A	exonic	TP53	stopgain	TP53:NM_001126115:exon2:c.C178T:p.Q60X,TP53:NM_001126116:exon2:c.C178T:p.Q60X,TP53:NM_001126117:exon2:c.C178T:p.Q60X,TP53:NM_001276697:exon2:c.C97T:p.Q33X,TP53:NM_001276698:exon2:c.C97T:p.Q33X,TP53:NM_001276699:exon2:c.C97T:p.Q33X,TP53:NM_001126118:exon5:c.C457T:p.Q153X,TP53:NM_000546:exon6:c.C574T:p.Q192X,TP53:NM_001126112:exon6:c.C574T:p.Q192X,TP53:NM_001126113:exon6:c.C574T:p.Q192X,TP53:NM_001…	.	.	rs866380588	Fs	Fs	Fs	Fs	Fs	Fs	Fs	Fs	Fs	Fs	Fs	Fs	0	0	Fs
HLBCvs3MC, HLBC1vs3MC	HER2_POS_MC	17	7574003	7574003	G	A	exonic	TP53	stopgain	TP53:NM_001126115:exon6:c.C628T:p.R210X,TP53:NM_001276697:exon6:c.C547T:p.R183X,TP53:NM_001126118:exon9:c.C907T:p.R303X,TP53:NM_000546:exon10:c.C1024T:p.R342X,TP53:NM_001126112:exon10:c.C1024T:p.R342X,TP53:NM_001276760:exon10:c.C907T:p.R303X,TP53:NM_001276761:exon10:c.C907T:p.R303X	.	.	rs730882029	Fs	Fs	Fs	Fs	Fs	Fs	Fs	Fs	Fs	Fs	Fs	Fs	0	0	Fs
HLBCvs3MC,	HLBC_FPO, HLBC-2E_FPO	17	7573982	7573982	C	A	exonic	TP53	stopgain	TP53:NM_001126115:exon6:c.G649T:p.E217X,TP53:NM_001276697:exon6:c.G568T:p.E190X,TP53:NM_001126118:exon9:c.G928T:p.E310X,TP53:NM_000546:exon10:c.G1045T:p.E349X,TP53:NM_001126112:exon10:c.G1045T:p.E349X,TP53:NM_001276760:exon10:c.G928T:p.E310X,TP53:NM_001276761:exon10:c.G928T:p.E310X	.	.	.	Fs	Fs	Fs	Fs	Fs	Fs	Fs	Fs	Fs	Fs	Fs	Fs	0	0	Fs
HLBCvs3MC	HLBC_FPO, HLBC-1_FPO	17	7578359	7578375	CCAGCTGCTCACCATCG	-	exonic	TP53	frameshift deletion	TP53:NM_001126115:exon1:c.159_163del:p.S53Rfs*22,TP53:NM_001126116:exon1:c.159_163del:p.S53Rfs*22,TP53:NM_001126117:exon1:c.159_163del:p.S53Rfs*22,TP53:NM_001276697:exon1:c.78_82del:p.S26Rfs*22,TP53:NM_001276698:exon1:c.78_82del:p.S26Rfs*22,TP53:NM_001276699:exon1:c.78_82del:p.S26Rfs*22,TP53:NM_001126118:exon4:c.438_442del:p.S146Rfs*22,TP53:NM_000546:exon5:c.555_559del:p.S185Rfs*22,TP53:NM_001126…	.	.	.	Fs	Fs	Fs	Fs	Fs	Fs	Fs	Fs	Fs	Fs	Fs	Fs	0	0	Fs
HLBCvs3MC,HLBC1vs3MC	HLBC_FPO, HLBC-1_FPO	17	7578239	7578239	C	A	exonic	TP53	stopgain	TP53:NM_001126115:exon2:c.G214T:p.E72X,TP53:NM_001126116:exon2:c.G214T:p.E72X,TP53:NM_001126117:exon2:c.G214T:p.E72X,TP53:NM_001276697:exon2:c.G133T:p.E45X,TP53:NM_001276698:exon2:c.G133T:p.E45X,TP53:NM_001276699:exon2:c.G133T:p.E45X,TP53:NM_001126118:exon5:c.G493T:p.E165X,TP53:NM_000546:exon6:c.G610T:p.E204X,TP53:NM_001126112:exon6:c.G610T:p.E204X,TP53:NM_001126113:exon6:c.G610T:p.E204X,TP53:NM_…	.	.	.	Fs	Fs	Fs	Fs	Fs	Fs	Fs	Fs	Fs	Fs	Fs	Fs	0	0	Fs
HLBCvs3MC,HLBC1vs3MC	HLBC_FPO, HLBC-1_FPO	17	7576855	7576855	G	A	exonic	TP53	stopgain	TP53:NM_001126115:exon5:c.C595T:p.Q199X,TP53:NM_001126116:exon5:c.C595T:p.Q199X,TP53:NM_001126117:exon5:c.C595T:p.Q199X,TP53:NM_001276697:exon5:c.C514T:p.Q172X,TP53:NM_001276698:exon5:c.C514T:p.Q172X,TP53:NM_001276699:exon5:c.C514T:p.Q172X,TP53:NM_001126118:exon8:c.C874T:p.Q292X,TP53:NM_000546:exon9:c.C991T:p.Q331X,TP53:NM_001126112:exon9:c.C991T:p.Q331X,TP53:NM_001126113:exon9:c.C991T:p.Q331X,TP…	.	.	.	Fs	Fs	Fs	Fs	Fs	Fs	Fs	Fs	Fs	Fs	Fs	Fs	0	0	Fs
HLBCvs3MC,HLBC1vs3MC	HLBC_FPO	17	7574014	7574014	A	-	exonic	TP53	frameshift deletion	TP53:NM_001126115:exon6:c.617delT:p.F206Sfs*7,TP53:NM_001276697:exon6:c.536delT:p.F179Sfs*7,TP53:NM_001126118:exon9:c.896delT:p.F299Sfs*7,TP53:NM_000546:exon10:c.1013delT:p.F338Sfs*7,TP53:NM_001126112:exon10:c.1013delT:p.F338Sfs*7,TP53:NM_001276760:exon10:c.896delT:p.F299Sfs*7,TP53:NM_001276761:exon10:c.896delT:p.F299Sfs*7	.	.	.	Fs	Fs	Fs	Fs	Fs	Fs	Fs	Fs	Fs	Fs	Fs	Fs	0	0	Fs
HLBCvs3MC,HLBC1vs3MC	HLBC_FPO, HLBC-2E_FPO	17	7579370	7579370	C	-	exonic	TP53	frameshift deletion	TP53:NM_001126118:exon3:c.200delG:p.S67Tfs*17,TP53:NM_000546:exon4:c.317delG:p.S106Tfs*17,TP53:NM_001126112:exon4:c.317delG:p.S106Tfs*17,TP53:NM_001126113:exon4:c.317delG:p.S106Tfs*17,TP53:NM_001126114:exon4:c.317delG:p.S106Tfs*17,TP53:NM_001276695:exon4:c.200delG:p.S67Tfs*17,TP53:NM_001276696:exon4:c.200delG:p.S67Tfs*17,TP53:NM_001276760:exon4:c.200delG:p.S67Tfs*17,TP53:NM_001276761:exon4:c.200d…	.	.	.	Fs	Fs	Fs	Fs	Fs	Fs	Fs	Fs	Fs	Fs	Fs	Fs	0	0	Fs
HLBCvs3MC, HLBC1vs3MC	HER2_POS_MC	17	7574018	7574018	G	A	exonic	TP53	nonsynonymous SNV	TP53:NM_001126115:exon6:c.C613T:p.R205C,TP53:NM_001276697:exon6:c.C532T:p.R178C,TP53:NM_001126118:exon9:c.C892T:p.R298C,TP53:NM_000546:exon10:c.C1009T:p.R337C,TP53:NM_001126112:exon10:c.C1009T:p.R337C,TP53:NM_001276760:exon10:c.C892T:p.R298C,TP53:NM_001276761:exon10:c.C892T:p.R298C	.	.	rs587782529	D	D	T	D	D	T	D	D	D	D	D	D	10	0.833333	D
HLBCvs3MC, HLBC1vs3MC	HER2_POS_MC	17	7578427	7578427	T	C	exonic	TP53	nonsynonymous SNV	TP53:NM_001126115:exon1:c.A107G:p.H36R,TP53:NM_001126116:exon1:c.A107G:p.H36R,TP53:NM_001126117:exon1:c.A107G:p.H36R,TP53:NM_001276697:exon1:c.A26G:p.H9R,TP53:NM_001276698:exon1:c.A26G:p.H9R,TP53:NM_001276699:exon1:c.A26G:p.H9R,TP53:NM_001126118:exon4:c.A386G:p.H129R,TP53:NM_000546:exon5:c.A503G:p.H168R,TP53:NM_001126112:exon5:c.A503G:p.H168R,TP53:NM_001126113:exon5:c.A503G:p.H168R,TP53:NM_001126…	.	.	rs867114783	D	D	D	T	D	D	D	D	D	D	D	D	11	0.916667	D
HLBCvs3MC, HLBC1vs3MC	HER2_POS_MC	17	7578265	7578265	A	G	exonic	TP53	nonsynonymous SNV	TP53:NM_001126115:exon2:c.T188C:p.I63T,TP53:NM_001126116:exon2:c.T188C:p.I63T,TP53:NM_001126117:exon2:c.T188C:p.I63T,TP53:NM_001276697:exon2:c.T107C:p.I36T,TP53:NM_001276698:exon2:c.T107C:p.I36T,TP53:NM_001276699:exon2:c.T107C:p.I36T,TP53:NM_001126118:exon5:c.T467C:p.I156T,TP53:NM_000546:exon6:c.T584C:p.I195T,TP53:NM_001126112:exon6:c.T584C:p.I195T,TP53:NM_001126113:exon6:c.T584C:p.I195T,TP53:NM_…	.	.	rs760043106	D	D	D	T	D	D	D	D	D	D	D	D	11	0.916667	D
HLBCvs3MC, HLBC1vs3MC	HER2_POS_MC	17	7577574	7577574	T	C	exonic	TP53	nonsynonymous SNV	TP53:NM_001126115:exon3:c.A311G:p.Y104C,TP53:NM_001126116:exon3:c.A311G:p.Y104C,TP53:NM_001126117:exon3:c.A311G:p.Y104C,TP53:NM_001276697:exon3:c.A230G:p.Y77C,TP53:NM_001276698:exon3:c.A230G:p.Y77C,TP53:NM_001276699:exon3:c.A230G:p.Y77C,TP53:NM_001126118:exon6:c.A590G:p.Y197C,TP53:NM_000546:exon7:c.A707G:p.Y236C,TP53:NM_001126112:exon7:c.A707G:p.Y236C,TP53:NM_001126113:exon7:c.A707G:p.Y236C,TP53:…	.	.	.	D	D	D	T	D	D	D	D	D	D	D	D	11	0.916667	D
HLBCvs3MC, HLBC1vs3MC	HER2_POS_MC	17	7573988	7573988	C	G	exonic	TP53	nonsynonymous SNV	TP53:NM_001126115:exon6:c.G643C:p.A215P,TP53:NM_001276697:exon6:c.G562C:p.A188P,TP53:NM_001126118:exon9:c.G922C:p.A308P,TP53:NM_000546:exon10:c.G1039C:p.A347P,TP53:NM_001126112:exon10:c.G1039C:p.A347P,TP53:NM_001276760:exon10:c.G922C:p.A308P,TP53:NM_001276761:exon10:c.G922C:p.A308P	.	.	.	D	D	D	D	D	D	D	T	D	D	D	D	11	0.916667	D
HLBCvs3MC,HLBC1vs3MC	HLBC_FPO, HLBC-2E_FPO	17	7578554	7578554	A	C	exonic	TP53	nonsynonymous SNV	TP53:NM_001126118:exon4:c.T259G:p.Y87D,TP53:NM_000546:exon5:c.T376G:p.Y126D,TP53:NM_001126112:exon5:c.T376G:p.Y126D,TP53:NM_001126113:exon5:c.T376G:p.Y126D,TP53:NM_001126114:exon5:c.T376G:p.Y126D,TP53:NM_001276695:exon5:c.T259G:p.Y87D,TP53:NM_001276696:exon5:c.T259G:p.Y87D,TP53:NM_001276760:exon5:c.T259G:p.Y87D,TP53:NM_001276761:exon5:c.T259G:p.Y87D	.	.	.	D	D	D	D	D	D	D	D	D	D	.	D	11	0.916667	D
HLBCvs3MC, HLBC1vs3MC	HER2_POS_MC	17	7577538	7577538	C	T	exonic	TP53	nonsynonymous SNV	TP53:NM_001126115:exon3:c.G347A:p.R116Q,TP53:NM_001126116:exon3:c.G347A:p.R116Q,TP53:NM_001126117:exon3:c.G347A:p.R116Q,TP53:NM_001276697:exon3:c.G266A:p.R89Q,TP53:NM_001276698:exon3:c.G266A:p.R89Q,TP53:NM_001276699:exon3:c.G266A:p.R89Q,TP53:NM_001126118:exon6:c.G626A:p.R209Q,TP53:NM_000546:exon7:c.G743A:p.R248Q,TP53:NM_001126112:exon7:c.G743A:p.R248Q,TP53:NM_001126113:exon7:c.G743A:p.R248Q,TP53:…	7.7e-05	.	rs11540652	D	D	D	D	D	D	D	D	D	D	D	D	12	1	D
HLBCvs3MC, HLBC1vs3MC	HER2_POS_MC	17	7577520	7577520	A	T	exonic	TP53	nonsynonymous SNV	TP53:NM_001126115:exon3:c.T365A:p.I122N,TP53:NM_001126116:exon3:c.T365A:p.I122N,TP53:NM_001126117:exon3:c.T365A:p.I122N,TP53:NM_001276697:exon3:c.T284A:p.I95N,TP53:NM_001276698:exon3:c.T284A:p.I95N,TP53:NM_001276699:exon3:c.T284A:p.I95N,TP53:NM_001126118:exon6:c.T644A:p.I215N,TP53:NM_000546:exon7:c.T761A:p.I254N,TP53:NM_001126112:exon7:c.T761A:p.I254N,TP53:NM_001126113:exon7:c.T761A:p.I254N,TP53:…	.	.	.	D	D	D	D	D	D	D	D	D	D	D	D	12	1	D
HLBCvs3MC, HLBC1vs3MC	HER2_POS_MC	17	7577538	7577538	C	T	exonic	TP53	nonsynonymous SNV	TP53:NM_001126115:exon3:c.G347A:p.R116Q,TP53:NM_001126116:exon3:c.G347A:p.R116Q,TP53:NM_001126117:exon3:c.G347A:p.R116Q,TP53:NM_001276697:exon3:c.G266A:p.R89Q,TP53:NM_001276698:exon3:c.G266A:p.R89Q,TP53:NM_001276699:exon3:c.G266A:p.R89Q,TP53:NM_001126118:exon6:c.G626A:p.R209Q,TP53:NM_000546:exon7:c.G743A:p.R248Q,TP53:NM_001126112:exon7:c.G743A:p.R248Q,TP53:NM_001126113:exon7:c.G743A:p.R248Q,TP53:…	7.7e-05	.	rs11540652	D	D	D	D	D	D	D	D	D	D	D	D	12	1	D
HLBCvs3MC, HLBC1vs3MC	HER2_POS_MC	17	7577569	7577569	A	C	exonic	TP53	nonsynonymous SNV	TP53:NM_001126115:exon3:c.T316G:p.C106G,TP53:NM_001126116:exon3:c.T316G:p.C106G,TP53:NM_001126117:exon3:c.T316G:p.C106G,TP53:NM_001276697:exon3:c.T235G:p.C79G,TP53:NM_001276698:exon3:c.T235G:p.C79G,TP53:NM_001276699:exon3:c.T235G:p.C79G,TP53:NM_001126118:exon6:c.T595G:p.C199G,TP53:NM_000546:exon7:c.T712G:p.C238G,TP53:NM_001126112:exon7:c.T712G:p.C238G,TP53:NM_001126113:exon7:c.T712G:p.C238G,TP53:…	.	.	.	D	D	D	D	D	D	D	D	D	D	D	D	12	1	D
HLBCvs3MC, HLBC1vs3MC	HER2_POS_MC	17	7577548	7577548	C	T	exonic	TP53	nonsynonymous SNV	TP53:NM_001126115:exon3:c.G337A:p.G113S,TP53:NM_001126116:exon3:c.G337A:p.G113S,TP53:NM_001126117:exon3:c.G337A:p.G113S,TP53:NM_001276697:exon3:c.G256A:p.G86S,TP53:NM_001276698:exon3:c.G256A:p.G86S,TP53:NM_001276699:exon3:c.G256A:p.G86S,TP53:NM_001126118:exon6:c.G616A:p.G206S,TP53:NM_000546:exon7:c.G733A:p.G245S,TP53:NM_001126112:exon7:c.G733A:p.G245S,TP53:NM_001126113:exon7:c.G733A:p.G245S,TP53:…	7.7e-05	.	rs28934575	D	D	D	D	D	D	D	D	D	D	D	D	12	1	D
HLBCvs3MC, HLBC1vs3MC	HER2_POS_MC	17	7577539	7577539	G	A	exonic	TP53	nonsynonymous SNV	TP53:NM_001126115:exon3:c.C346T:p.R116W,TP53:NM_001126116:exon3:c.C346T:p.R116W,TP53:NM_001126117:exon3:c.C346T:p.R116W,TP53:NM_001276697:exon3:c.C265T:p.R89W,TP53:NM_001276698:exon3:c.C265T:p.R89W,TP53:NM_001276699:exon3:c.C265T:p.R89W,TP53:NM_001126118:exon6:c.C625T:p.R209W,TP53:NM_000546:exon7:c.C742T:p.R248W,TP53:NM_001126112:exon7:c.C742T:p.R248W,TP53:NM_001126113:exon7:c.C742T:p.R248W,TP53:…	.	.	rs121912651	D	D	D	D	D	D	D	D	D	D	D	D	12	1	D
HLBCvs3MC, HLBC1vs3MC	HER2_POS_MC	17	7578412	7578412	A	C	exonic	TP53	nonsynonymous SNV	TP53:NM_001126115:exon1:c.T122G:p.V41G,TP53:NM_001126116:exon1:c.T122G:p.V41G,TP53:NM_001126117:exon1:c.T122G:p.V41G,TP53:NM_001276697:exon1:c.T41G:p.V14G,TP53:NM_001276698:exon1:c.T41G:p.V14G,TP53:NM_001276699:exon1:c.T41G:p.V14G,TP53:NM_001126118:exon4:c.T401G:p.V134G,TP53:NM_000546:exon5:c.T518G:p.V173G,TP53:NM_001126112:exon5:c.T518G:p.V173G,TP53:NM_001126113:exon5:c.T518G:p.V173G,TP53:NM_001…	.	.	.	D	D	D	D	D	D	D	D	D	D	D	D	12	1	D
HLBCvs3MC, HLBC1vs3MC	HER2_POS_MC	17	7578406	7578406	C	T	exonic	TP53	nonsynonymous SNV	TP53:NM_001126115:exon1:c.G128A:p.R43H,TP53:NM_001126116:exon1:c.G128A:p.R43H,TP53:NM_001126117:exon1:c.G128A:p.R43H,TP53:NM_001276697:exon1:c.G47A:p.R16H,TP53:NM_001276698:exon1:c.G47A:p.R16H,TP53:NM_001276699:exon1:c.G47A:p.R16H,TP53:NM_001126118:exon4:c.G407A:p.R136H,TP53:NM_000546:exon5:c.G524A:p.R175H,TP53:NM_001126112:exon5:c.G524A:p.R175H,TP53:NM_001126113:exon5:c.G524A:p.R175H,TP53:NM_001…	.	.	rs28934578	D	D	D	D	D	D	D	D	D	D	D	D	12	1	D
HLBCvs3MC, HLBC1vs3MC	HER2_POS_MC	17	7577114	7577114	C	T	exonic	TP53	nonsynonymous SNV	TP53:NM_001126115:exon4:c.G428A:p.C143Y,TP53:NM_001126116:exon4:c.G428A:p.C143Y,TP53:NM_001126117:exon4:c.G428A:p.C143Y,TP53:NM_001276697:exon4:c.G347A:p.C116Y,TP53:NM_001276698:exon4:c.G347A:p.C116Y,TP53:NM_001276699:exon4:c.G347A:p.C116Y,TP53:NM_001126118:exon7:c.G707A:p.C236Y,TP53:NM_000546:exon8:c.G824A:p.C275Y,TP53:NM_001126112:exon8:c.G824A:p.C275Y,TP53:NM_001126113:exon8:c.G824A:p.C275Y,TP…	.	.	rs863224451	D	D	D	D	D	D	D	D	D	D	D	D	12	1	D
HLBCvs3MC, HLBC1vs3MC	HER2_POS_MC	17	7577120	7577120	C	A	exonic	TP53	nonsynonymous SNV	TP53:NM_001126115:exon4:c.G422T:p.R141L,TP53:NM_001126116:exon4:c.G422T:p.R141L,TP53:NM_001126117:exon4:c.G422T:p.R141L,TP53:NM_001276697:exon4:c.G341T:p.R114L,TP53:NM_001276698:exon4:c.G341T:p.R114L,TP53:NM_001276699:exon4:c.G341T:p.R114L,TP53:NM_001126118:exon7:c.G701T:p.R234L,TP53:NM_000546:exon8:c.G818T:p.R273L,TP53:NM_001126112:exon8:c.G818T:p.R273L,TP53:NM_001126113:exon8:c.G818T:p.R273L,TP…	.	.	rs28934576	D	D	D	D	D	D	D	D	D	D	D	D	12	1	D
HLBCvs3MC, HLBC1vs3MC	HER2_POS_MC	17	7577120	7577120	C	A	exonic	TP53	nonsynonymous SNV	TP53:NM_001126115:exon4:c.G422T:p.R141L,TP53:NM_001126116:exon4:c.G422T:p.R141L,TP53:NM_001126117:exon4:c.G422T:p.R141L,TP53:NM_001276697:exon4:c.G341T:p.R114L,TP53:NM_001276698:exon4:c.G341T:p.R114L,TP53:NM_001276699:exon4:c.G341T:p.R114L,TP53:NM_001126118:exon7:c.G701T:p.R234L,TP53:NM_000546:exon8:c.G818T:p.R273L,TP53:NM_001126112:exon8:c.G818T:p.R273L,TP53:NM_001126113:exon8:c.G818T:p.R273L,TP…	.	.	rs28934576	D	D	D	D	D	D	D	D	D	D	D	D	12	1	D
HLBCvs3MC, HLBC1vs3MC	HER2_POS_MC	17	7577566	7577566	T	C	exonic	TP53	nonsynonymous SNV	TP53:NM_001126115:exon3:c.A319G:p.N107D,TP53:NM_001126116:exon3:c.A319G:p.N107D,TP53:NM_001126117:exon3:c.A319G:p.N107D,TP53:NM_001276697:exon3:c.A238G:p.N80D,TP53:NM_001276698:exon3:c.A238G:p.N80D,TP53:NM_001276699:exon3:c.A238G:p.N80D,TP53:NM_001126118:exon6:c.A598G:p.N200D,TP53:NM_000546:exon7:c.A715G:p.N239D,TP53:NM_001126112:exon7:c.A715G:p.N239D,TP53:NM_001126113:exon7:c.A715G:p.N239D,TP53:…	.	.	.	D	D	D	D	D	D	D	D	D	D	D	D	12	1	D
HLBCvs3MC, HLBC1vs3MC	HER2_POS_MC	17	7577538	7577538	C	T	exonic	TP53	nonsynonymous SNV	TP53:NM_001126115:exon3:c.G347A:p.R116Q,TP53:NM_001126116:exon3:c.G347A:p.R116Q,TP53:NM_001126117:exon3:c.G347A:p.R116Q,TP53:NM_001276697:exon3:c.G266A:p.R89Q,TP53:NM_001276698:exon3:c.G266A:p.R89Q,TP53:NM_001276699:exon3:c.G266A:p.R89Q,TP53:NM_001126118:exon6:c.G626A:p.R209Q,TP53:NM_000546:exon7:c.G743A:p.R248Q,TP53:NM_001126112:exon7:c.G743A:p.R248Q,TP53:NM_001126113:exon7:c.G743A:p.R248Q,TP53:…	7.7e-05	.	rs11540652	D	D	D	D	D	D	D	D	D	D	D	D	12	1	D
HLBCvs3MC	HLBC_FPO, HLBC-2E_FPO	17	7578402	7578402	G	C	exonic	TP53	nonsynonymous SNV	TP53:NM_001126115:exon1:c.C132G:p.C44W,TP53:NM_001126116:exon1:c.C132G:p.C44W,TP53:NM_001126117:exon1:c.C132G:p.C44W,TP53:NM_001276697:exon1:c.C51G:p.C17W,TP53:NM_001276698:exon1:c.C51G:p.C17W,TP53:NM_001276699:exon1:c.C51G:p.C17W,TP53:NM_001126118:exon4:c.C411G:p.C137W,TP53:NM_000546:exon5:c.C528G:p.C176W,TP53:NM_001126112:exon5:c.C528G:p.C176W,TP53:NM_001126113:exon5:c.C528G:p.C176W,TP53:NM_001…	.	.	.	D	D	D	D	D	D	D	D	D	D	D	D	12	1	D
HLBCvs3MC,HLBC1vs3MC	HLBC_FPO, HLBC-1_FPO	17	7577517	7577517	A	C	exonic	TP53	nonsynonymous SNV	TP53:NM_001126115:exon3:c.T368G:p.I123S,TP53:NM_001126116:exon3:c.T368G:p.I123S,TP53:NM_001126117:exon3:c.T368G:p.I123S,TP53:NM_001276697:exon3:c.T287G:p.I96S,TP53:NM_001276698:exon3:c.T287G:p.I96S,TP53:NM_001276699:exon3:c.T287G:p.I96S,TP53:NM_001126118:exon6:c.T647G:p.I216S,TP53:NM_000546:exon7:c.T764G:p.I255S,TP53:NM_001126112:exon7:c.T764G:p.I255S,TP53:NM_001126113:exon7:c.T764G:p.I255S,TP53:…	.	.	.	D	D	D	D	D	D	D	D	D	D	D	D	12	1	D
HLBCvs3MC,HLBC1vs3MC	HLBC_FPO, HLBC-1_FPO	17	7577538	7577538	C	T	exonic	TP53	nonsynonymous SNV	TP53:NM_001126115:exon3:c.G347A:p.R116Q,TP53:NM_001126116:exon3:c.G347A:p.R116Q,TP53:NM_001126117:exon3:c.G347A:p.R116Q,TP53:NM_001276697:exon3:c.G266A:p.R89Q,TP53:NM_001276698:exon3:c.G266A:p.R89Q,TP53:NM_001276699:exon3:c.G266A:p.R89Q,TP53:NM_001126118:exon6:c.G626A:p.R209Q,TP53:NM_000546:exon7:c.G743A:p.R248Q,TP53:NM_001126112:exon7:c.G743A:p.R248Q,TP53:NM_001126113:exon7:c.G743A:p.R248Q,TP53:…	7.7e-05	.	rs11540652	D	D	D	D	D	D	D	D	D	D	D	D	12	1	D
HLBCvs3MC,HLBC1vs3MC	HLBC_FPO, HLBC-1_FPO	17	7577141	7577141	C	T	exonic	TP53	nonsynonymous SNV	TP53:NM_001126115:exon4:c.G401A:p.G134E,TP53:NM_001126116:exon4:c.G401A:p.G134E,TP53:NM_001126117:exon4:c.G401A:p.G134E,TP53:NM_001276697:exon4:c.G320A:p.G107E,TP53:NM_001276698:exon4:c.G320A:p.G107E,TP53:NM_001276699:exon4:c.G320A:p.G107E,TP53:NM_001126118:exon7:c.G680A:p.G227E,TP53:NM_000546:exon8:c.G797A:p.G266E,TP53:NM_001126112:exon8:c.G797A:p.G266E,TP53:NM_001126113:exon8:c.G797A:p.G266E,TP…	.	.	rs193920774	D	D	D	D	D	D	D	D	D	D	D	D	12	1	D
HLBCvs3MC,HLBC1vs3MC	HLBC_FPO, HLBC-1_FPO	17	7578508	7578508	C	T	exonic	TP53	nonsynonymous SNV	TP53:NM_001126115:exon1:c.G26A:p.C9Y,TP53:NM_001126116:exon1:c.G26A:p.C9Y,TP53:NM_001126117:exon1:c.G26A:p.C9Y,TP53:NM_001126118:exon4:c.G305A:p.C102Y,TP53:NM_000546:exon5:c.G422A:p.C141Y,TP53:NM_001126112:exon5:c.G422A:p.C141Y,TP53:NM_001126113:exon5:c.G422A:p.C141Y,TP53:NM_001126114:exon5:c.G422A:p.C141Y,TP53:NM_001276695:exon5:c.G305A:p.C102Y,TP53:NM_001276696:exon5:c.G305A:p.C102Y,TP53:NM_001…	.	.	rs587781288	D	D	D	D	D	D	D	D	D	D	D	D	12	1	D
HLBCvs3MC,HLBC1vs3MC	HLBC_FPO, HLBC-2E_FPO	17	7577511	7577511	A	C	exonic	TP53	nonsynonymous SNV	TP53:NM_001126115:exon3:c.T374G:p.L125R,TP53:NM_001126116:exon3:c.T374G:p.L125R,TP53:NM_001126117:exon3:c.T374G:p.L125R,TP53:NM_001276697:exon3:c.T293G:p.L98R,TP53:NM_001276698:exon3:c.T293G:p.L98R,TP53:NM_001276699:exon3:c.T293G:p.L98R,TP53:NM_001126118:exon6:c.T653G:p.L218R,TP53:NM_000546:exon7:c.T770G:p.L257R,TP53:NM_001126112:exon7:c.T770G:p.L257R,TP53:NM_001126113:exon7:c.T770G:p.L257R,TP53:…	.	.	rs28934577	D	D	D	D	D	D	D	D	D	D	D	D	12	1	D
HLBCvs3MC,HLBC1vs3MC	HLBC_FPO, HLBC-2E_FPO	17	7574017	7574017	C	A	exonic	TP53	nonsynonymous SNV	TP53:NM_001126115:exon6:c.G614T:p.R205L,TP53:NM_001276697:exon6:c.G533T:p.R178L,TP53:NM_001126118:exon9:c.G893T:p.R298L,TP53:NM_000546:exon10:c.G1010T:p.R337L,TP53:NM_001126112:exon10:c.G1010T:p.R337L,TP53:NM_001276760:exon10:c.G893T:p.R298L,TP53:NM_001276761:exon10:c.G893T:p.R298L	.	.	rs121912664	D	D	D	D	D	D	D	D	D	D	D	D	12	1	D
HLBCvs3MC,HLBC1vs3MC	HLBC_FPO, HLBC-2E_FPO	17	7578190	7578190	T	C	exonic	TP53	nonsynonymous SNV	TP53:NM_001126115:exon2:c.A263G:p.Y88C,TP53:NM_001126116:exon2:c.A263G:p.Y88C,TP53:NM_001126117:exon2:c.A263G:p.Y88C,TP53:NM_001276697:exon2:c.A182G:p.Y61C,TP53:NM_001276698:exon2:c.A182G:p.Y61C,TP53:NM_001276699:exon2:c.A182G:p.Y61C,TP53:NM_001126118:exon5:c.A542G:p.Y181C,TP53:NM_000546:exon6:c.A659G:p.Y220C,TP53:NM_001126112:exon6:c.A659G:p.Y220C,TP53:NM_001126113:exon6:c.A659G:p.Y220C,TP53:NM_…	.	.	rs121912666	D	D	D	D	D	D	D	D	D	D	D	D	12	1	D
HLBCvs3MC,HLBC1vs3MC	HLBC_FPO	17	7577539	7577539	G	A	exonic	TP53	nonsynonymous SNV	TP53:NM_001126115:exon3:c.C346T:p.R116W,TP53:NM_001126116:exon3:c.C346T:p.R116W,TP53:NM_001126117:exon3:c.C346T:p.R116W,TP53:NM_001276697:exon3:c.C265T:p.R89W,TP53:NM_001276698:exon3:c.C265T:p.R89W,TP53:NM_001276699:exon3:c.C265T:p.R89W,TP53:NM_001126118:exon6:c.C625T:p.R209W,TP53:NM_000546:exon7:c.C742T:p.R248W,TP53:NM_001126112:exon7:c.C742T:p.R248W,TP53:NM_001126113:exon7:c.C742T:p.R248W,TP53:…	.	.	rs121912651	D	D	D	D	D	D	D	D	D	D	D	D	12	1	D
HLBCvs3MC,HLBC1vs3MC	HLBC_FPO, HLBC-2E_FPO	17	7577156	7577156	C	A	splicing	TP53	nonsynonymous SNV	TP53:NM_001126115:exon2:c.A263G:p.Y88C,TP53:NM_001126116:exon2:c.A263G:p.Y88C,TP53:NM_001126117:exon2:c.A263G:p.Y88C,TP53:NM_001276697:exon2:c.A182G:p.Y61C,TP53:NM_001276698:exon2:c.A182G:p.Y61C,TP53:NM_001276699:exon2:c.A182G:p.Y61C,TP53:NM_001126118:exon5:c.A542G:p.Y181C,TP53:NM_000546:exon6:c.A659G:p.Y220C,TP53:NM_001126112:exon6:c.A659G:p.Y220C,TP53:NM_001126113:exon6:c.A659G:p.Y220C,TP53:NM_…	.	.	rs121912666	D	D	D	D	D	D	D	D	D	D	D	D	12	1	D
