# Supplementary material for: Integrative genomic and transcriptomic analyses illuminate the ontology of HER2-low breast carcinomas
Source: Genome Med. 2022 Aug 29;14:98. doi: 10.1186/s13073-022-01104-z (PMC9426037; doi:10.1186/s13073-022-01104-z)
Supplement: Supplementary file 9 — Additional file 9: Table S7. P-values for the CN gain comparison between HLBCs and MSKCC cohorts. [file 13073_2022_1104_MOESM9_ESM.xlsx]

## Sheet: Sheet 1
Table S7. P-values for the CN gain comparsion between HLBCs and MSKCC cohorts.
Gene	p-value
ERBB2	4.07813e-61
FGFR1	0.0497697
CDK6	0.0620155
BRCA1	0.0621948
AKT2	0.0793158
MDM4	0.0912895
CCNE1	0.120152
ESR1	0.191725
MET	0.217054
ATM	0.234248
FGFR4	0.249546
CCND1	0.301478
CDK4	0.306705
FGF19	0.342579
FGFR2	0.380034
FGF4	0.411565
BRCA2	0.517829
JAK2	0.517829
PDGFRB	0.517829
FGF3	0.574716
ERCC2	0.694828
CCND3	0.7095
KIT	0.7095
PDGFRA	0.7095
RAF1	0.7095
RICTOR	0.7095
MDM2	0.77526
PIK3CA	0.894837
MYC	0.912929
EGFR	1
FGFR3	1
AR	1
KRAS	1
ERBB3	1
NRAS	1
PIK3CB	1
ALK	1
BRAF	1
CHEK1	1
CHEK2	1
MYCN	1
PTEN	1
RET	1
